# Supplementary material for: Assessing the impact of the 2018 tetanus guidelines on knowledge and practices of emergency physicians in trauma patients: a national survey study
Source: PeerJ. 2023 Sep 4;11:e16032. doi: 10.7717/peerj.16032 (PMC10484204; doi:10.7717/peerj.16032)
Supplement: Supplemental Information 1 [file peerj-11-16032-s001.xlsx]

## Sheet: Questionnaire0604
	X	time.used	IP	ER.apartment	Age	Institution	education	title	Province	TrainingofTAT	Injectionintenyears	CareforTAT	Inqueryvaccinehistory	TATisvaccine	DPTvaccine	Supplyvaccine	LatentforTAT	HalflifeTAT	ShotsforTAT	Timeforprevention	perforationprevention	pregnanceprevention	fullshotadult	TATTIG	Textbook	internationalguild	Domestic.guide	hospitalguild	Colleague	Media	attitudetoTATscore	attitudetoTAT	attitudetoTIGscore	attitudetoTIG	Malpractice	Commonuse	Antibodywork	Standardstreatment	attitudetovaccine	attitudetovaccinescore	Novaccine	Vaccinenotwork	Colleaguenotuse	Concernside	Concernofexpense	Lawsuit	Withoutvaccine	Less3dose	Cleanunlearhistory
1	1	606s	223.104.66.111(???-???)	2	30	3	4	2	6	2	1	1	2	2	1	1	3	2	3	1	2	2	1	2	1	1	1	0	0	0	4	2	4	2	1	0	0	1	1	2	0	0	0	1	0	0	2	1	4
2	2	742s	117.136.79.173(???-???)	2	28	3	3	1	6	1	1	2	1	2	1	2	2	3	3	1	1	2	2	2	1	0	1	0	0	0	4	2	4	2	1	0	0	1	1	2	0	0	0	0	0	0	2	2	1
3	3	1495s	117.136.39.85(???-???)	1	38	3	3	3	6	2	1	2	1	2	1	1	2	3	5	1	1	2	2	3	0	1	0	0	0	0	4	2	5	1	1	0	0	0	2	1	0	0	0	0	0	0	2	2	3
4	4	1947s	223.104.64.155(???-???)	1	33	3	3	2	6	2	1	2	2	2	2	2	3	2	2	1	1	1	1	1	1	0	0	0	1	0	4	2	4	2	1	0	0	1	1	2	1	0	0	0	1	0	3	3	1
5	5	1499s	112.97.49.112(???-???)	1	42	3	3	3	6	1	2	2	1	2	2	1	2	2	4	1	2	2	1	2	1	1	1	0	1	1	5	1	4	2	1	0	1	1	1	2	0	1	1	0	0	1	2	2	4
6	6	283s	117.136.39.97(???-???)	1	32	3	3	1	6	2	1	2	1	2	1	2	2	1	3	1	2	2	1	2	1	0	1	0	1	0	5	1	5	1	1	1	1	1	1	2	0	0	0	0	0	0	2	2	2
7	7	401s	61.158.208.13(???-???)	2	30	3	2	1	11	1	1	2	1	2	1	1	2	2	3	1	2	2	1	3	1	0	1	0	1	0	4	2	4	2	1	0	1	0	2	1	0	1	0	0	0	0	2	2	3
8	8	363s	36.149.72.13(???-???)	1	35	3	3	2	16	2	1	2	1	1	1	1	2	2	6	1	1	2	1	3	1	0	1	1	1	0	5	1	4	2	1	0	0	1	1	2	0	0	0	0	0	0	2	2	1
9	9	273s	117.136.94.171(???-???)	1	35	3	2	2	22	2	1	2	1	3	1	1	2	4	6	1	1	2	1	3	0	0	0	0	1	0	3	5	3	5	1	0	0	0	1	2	0	0	0	0	0	1	3	3	2
10	10	284s	113.205.247.254(???-???)	1	32	3	2	2	3	1	2	2	1	2	1	1	2	2	6	1	2	2	1	3	1	1	0	1	1	0	5	1	4	2	1	1	1	1	1	2	0	0	0	0	0	0	3	2	1
11	11	313s	220.173.207.42(???-???)	2	42	3	3	3	7	2	3	2	1	2	1	2	2	2	3	1	2	2	1	2	1	1	1	0	0	0	5	1	5	1	1	0	1	0	1	2	1	1	0	0	0	1	2	3	1
12	12	330s	218.26.55.36(???-???)	2	46	3	2	3	23	2	2	2	2	1	1	1	2	4	1	1	1	1	1	2	1	0	1	1	0	0	4	2	5	1	1	0	0	0	1	2	0	0	0	0	0	0	1	1	1
13	13	262s	180.169.2.86(???-???)	1	26	3	3	1	25	2	1	2	1	2	1	2	2	2	3	1	1	2	1	2	0	0	1	0	0	0	5	1	5	1	0	0	1	1	2	1	0	1	0	0	0	0	2	2	4
14	14	484s	36.42.69.192(???-???)	1	47	2	1	2	24	1	3	2	1	2	1	2	2	3	3	1	2	2	1	2	0	1	0	0	0	0	5	1	4	2	1	1	1	1	1	2	1	1	0	0	0	0	2	2	4
15	15	280s	117.150.211.215(???-???)	2	26	3	2	1	13	3	1	2	2	2	1	2	2	2	6	1	2	3	3	2	1	0	0	0	0	0	4	2	5	1	1	0	0	1	3	0	1	0	0	0	0	1	3	3	1
16	16	249s	59.44.242.100(???-???)	1	31	3	2	2	18	1	1	1	1	2	3	3	2	2	6	1	1	2	1	2	0	0	0	0	1	0	4	2	5	1	1	0	1	1	1	2	0	0	0	0	0	0	3	3	4
17	17	355s	171.82.180.137(???-???)	1	40	3	4	3	13	2	2	2	1	2	2	1	2	2	1	1	1	2	2	2	1	0	1	0	0	0	5	1	5	1	1	1	1	1	2	1	1	0	1	0	0	1	1	1	1
18	18	233s	116.237.135.141(???-???)	1	40	3	3	2	25	2	1	1	3	2	1	1	2	4	3	1	1	2	2	3	1	0	0	1	1	0	5	1	5	1	0	0	0	1	1	2	0	0	0	0	0	0	2	2	4
19	19	442s	183.199.219.66(???-???)	2	36	2	2	1	10	2	3	2	1	2	3	1	4	4	1	1	3	3	1	2	1	0	0	0	0	0	5	1	4	2	0	0	0	1	1	2	0	0	0	0	0	0	3	3	4
20	20	190s	119.108.128.209(???-???)	1	46	3	3	2	18	2	2	2	1	2	1	2	2	2	6	1	1	2	2	3	1	0	0	0	0	1	4	2	4	2	1	0	0	0	2	1	1	1	0	0	0	0	2	2	1
21	21	288s	49.66.7.57(???-???)	2	30	3	2	1	16	2	1	2	2	2	1	2	2	4	6	1	3	3	3	2	0	0	0	0	1	0	4	2	4	2	0	0	0	1	2	1	1	0	0	0	0	0	3	3	1
22	22	362s	1.50.72.110(???-???)	2	36	3	2	2	26	2	1	2	1	1	1	2	2	4	1	1	1	2	1	2	1	0	0	1	0	0	5	1	5	1	1	0	1	1	1	2	0	0	0	0	0	0	3	3	1
23	23	395s	223.74.124.54(???-???)	1	37	3	2	2	6	1	1	2	2	2	1	1	2	4	3	1	1	2	2	2	1	0	0	0	1	0	4	2	4	2	1	1	0	0	1	2	0	0	0	0	0	0	2	2	1
24	24	280s	171.210.60.194(???-???)	1	41	3	2	3	26	1	1	2	2	2	1	2	2	4	6	1	2	2	1	2	1	0	1	1	1	0	5	1	5	1	1	0	1	0	2	1	1	1	0	0	0	1	2	2	1
25	25	468s	117.136.23.248(???-???)	1	57	3	2	3	13	1	2	2	2	2	1	2	1	2	3	1	2	2	1	2	1	0	1	0	0	0	2	4	4	2	1	0	1	0	1	2	1	0	0	0	0	0	2	2	5
26	26	372s	117.136.26.167(???-??????)	1	47	3	2	3	29	3	1	2	1	2	1	1	1	4	3	1	1	2	2	3	1	1	1	0	0	0	5	1	5	1	0	0	0	1	1	2	0	0	0	0	1	0	2	2	1
27	27	274s	223.104.90.121(???-???)	1	45	2	2	3	7	2	1	2	1	1	1	1	3	3	1	2	1	2	1	3	1	1	1	1	1	1	5	1	5	1	1	1	0	1	1	2	0	0	0	0	0	0	2	2	1
28	28	616s	111.49.33.254(???-???)	1	52	3	2	3	20	1	1	1	1	2	1	2	2	2	2	1	1	1	2	3	1	0	0	0	1	0	5	1	5	1	0	0	1	1	2	1	1	1	0	0	0	0	3	3	3
29	29	272s	218.20.8.141(???-???)	1	56	3	3	3	6	2	1	1	1	2	1	2	2	4	6	1	1	1	2	2	0	0	0	0	0	1	4	2	4	2	0	0	1	0	1	2	1	0	0	0	0	0	2	2	4
30	30	397s	117.188.157.203(???-???)	1	46	3	2	3	8	2	1	2	1	2	1	1	2	2	3	1	2	2	1	3	1	1	1	0	0	0	5	1	5	1	1	0	0	0	1	2	0	0	0	0	0	0	2	2	4
31	31	682s	1.80.154.95(???-???)	2	38	3	3	2	24	2	1	2	1	2	1	2	2	4	3	1	2	2	1	2	1	1	1	0	0	0	5	1	5	1	1	0	1	1	1	2	0	0	0	0	0	0	2	2	2
32	32	689s	223.104.239.79(???-???)	1	45	2	2	2	30	3	1	2	1	2	1	2	2	3	3	1	1	1	2	2	1	0	0	0	0	0	5	1	1	3	0	0	1	0	2	1	0	1	0	0	0	0	2	2	1
33	33	480s	223.104.145.63(???-???)	2	45	3	4	3	16	2	1	2	1	2	1	2	2	3	5	1	2	2	2	2	1	1	1	0	1	0	4	2	5	1	1	0	1	0	2	1	0	1	0	1	0	0	2	2	1
34	34	272s	14.108.191.129(???-???)	1	37	3	3	3	3	1	1	2	1	2	1	2	2	2	3	1	2	2	1	2	0	0	1	0	0	0	4	2	5	1	1	1	0	0	1	2	1	0	1	0	0	1	2	2	1
35	35	413s	117.136.4.35(???-???)	2	36	2	3	2	23	1	1	2	1	2	1	1	2	3	3	1	2	2	1	3	1	1	1	0	0	0	1	3	5	1	0	0	1	1	1	2	1	1	0	0	0	0	2	2	1
36	36	266s	218.205.55.84(???-???)	2	45	2	2	2	31	2	1	2	2	2	1	2	2	3	4	1	3	3	3	2	1	0	0	0	0	0	5	1	5	1	1	1	1	1	1	2	1	1	1	0	0	0	2	3	1
37	37	788s	117.37.106.101(???-???)	2	46	2	2	3	24	1	1	1	1	1	1	1	2	4	4	1	1	1	1	3	1	0	1	0	1	1	5	1	5	1	0	0	0	1	1	2	0	0	0	0	0	0	2	2	4
38	38	508s	113.69.225.65(???-???)	1	43	3	3	3	6	3	1	2	2	2	1	2	2	2	6	1	1	1	1	2	1	0	0	0	0	0	5	1	4	2	0	1	1	1	1	2	0	0	0	0	0	0	2	2	1
39	39	437s	111.181.55.162(???-???)	1	35	3	2	2	13	2	1	2	1	2	1	2	3	2	3	1	1	1	1	2	1	0	1	0	1	1	5	1	5	1	1	0	0	0	2	1	0	1	0	0	0	0	2	2	1
40	40	204s	103.228.209.22(???-???)	2	35	3	3	2	7	1	1	2	1	2	1	1	2	1	5	1	2	3	1	2	1	0	1	1	0	0	4	2	5	1	1	1	1	1	1	2	0	0	0	0	0	1	2	2	3
41	41	443s	222.65.66.235(???-???)	1	35	3	4	2	25	2	1	2	1	2	1	2	2	2	3	1	2	2	1	2	0	1	1	0	0	1	1	3	2	4	1	0	1	0	1	2	1	1	0	0	0	0	2	2	2
42	42	346s	1.91.130.213(???-???)	1	31	3	2	2	2	2	1	1	1	2	1	1	2	2	5	1	2	3	2	2	1	0	0	1	0	0	5	1	5	1	0	0	1	0	1	2	0	0	0	0	0	1	2	2	1
43	43	564s	39.69.87.88(???-???)	1	45	2	2	2	22	1	1	2	1	2	1	2	2	2	3	1	2	2	1	2	1	0	1	0	0	0	1	3	4	2	1	0	1	0	1	2	0	0	0	0	0	0	2	2	3
44	44	1076s	183.93.179.227(???-???)	2	48	3	2	3	13	2	1	2	1	2	1	2	2	2	3	1	2	2	1	2	1	0	0	0	0	0	4	2	4	2	1	0	1	1	1	2	1	1	0	0	0	1	2	2	4
45	45	393s	113.14.76.233(???-???)	1	47	1	2	2	7	3	3	2	1	1	1	1	2	2	5	1	2	2	3	3	1	0	0	0	0	0	5	1	4	2	0	0	0	1	1	2	0	0	0	0	1	1	2	2	3
46	46	427s	118.250.174.53(???-???)	1	32	3	4	1	14	1	1	2	1	2	1	2	2	3	3	1	2	2	1	2	1	0	1	1	0	0	3	5	5	1	0	0	1	1	1	2	0	0	0	0	0	0	2	2	4
47	47	287s	223.116.8.91(???-??????)	2	45	3	2	3	29	2	1	2	1	2	2	2	1	4	6	1	3	3	3	2	1	0	1	0	1	0	5	1	5	1	1	0	0	1	1	2	0	0	0	0	1	0	3	3	1
48	48	292s	223.104.65.228(???-???)	2	38	3	2	3	6	1	2	2	1	2	2	1	2	1	2	1	2	1	2	2	1	1	1	1	0	0	2	4	5	1	1	0	1	1	2	1	0	0	0	1	1	1	2	2	3
49	49	255s	223.104.21.46(???-???)	1	39	3	3	3	14	1	2	2	1	2	1	2	2	1	1	1	2	1	1	3	1	0	1	0	0	0	4	2	4	2	0	1	1	1	1	2	0	0	0	0	1	0	1	2	1
50	50	278s	117.136.57.230(??????????	1	58	3	2	3	12	1	1	2	1	2	1	1	4	4	6	1	2	3	2	2	1	0	0	0	0	0	4	2	4	2	1	0	0	0	1	2	0	0	0	0	0	1	2	2	2
51	51	352s	223.104.90.220(???-???)	1	42	3	2	3	7	1	1	2	1	2	1	2	2	2	3	1	2	2	1	2	1	0	1	0	0	0	1	3	5	1	1	0	1	1	1	2	1	0	0	0	0	0	2	2	1
52	52	207s	103.251.98.128(???-???)	1	36	3	2	2	7	2	2	2	1	2	1	2	2	4	6	1	3	2	1	2	0	0	1	0	1	0	4	2	4	2	1	0	0	1	1	2	0	0	0	0	0	0	2	3	1
53	53	489s	180.142.126.27(???-???)	2	34	3	2	2	7	2	1	2	1	1	2	2	2	2	6	1	2	2	1	2	1	0	1	1	1	0	5	1	3	5	1	0	1	1	1	2	0	0	0	0	0	0	3	2	1
54	54	371s	223.246.26.156(???-???)	1	40	3	3	3	1	2	1	2	1	2	1	2	3	4	1	1	1	1	2	2	1	0	0	0	0	0	5	1	4	2	1	0	1	1	2	1	1	1	0	0	0	0	3	3	3
55	55	471s	101.87.169.48(???-???)	1	39	3	3	2	25	2	1	1	2	2	1	2	2	2	3	1	1	1	1	2	0	0	0	0	0	1	4	2	4	2	0	1	1	0	1	2	0	0	0	0	0	0	2	2	4
56	56	263s	180.139.103.7(???-???)	1	40	3	3	2	7	2	1	1	1	3	3	2	4	4	6	1	2	2	1	2	0	0	0	0	0	1	4	2	4	2	1	0	0	1	3	0	0	0	0	0	1	0	3	3	3
57	57	391s	124.64.87.59(???-???)	1	33	3	3	2	14	1	1	2	1	2	1	2	2	2	5	1	2	2	1	2	1	0	1	0	1	0	5	1	4	2	1	0	1	1	1	2	1	1	0	0	0	0	2	2	1
58	58	231s	1.68.96.245(???-???)	1	38	3	3	2	23	1	1	2	1	2	1	1	3	1	1	1	2	2	1	2	1	1	1	0	0	0	5	1	5	1	1	1	1	1	2	1	0	1	0	0	1	0	2	2	1
59	59	369s	113.100.34.103(???-???)	1	36	3	2	2	6	2	1	2	2	2	1	2	4	4	3	1	1	1	1	2	0	0	1	0	1	1	5	1	4	2	1	1	0	0	3	0	1	1	0	0	0	1	2	2	1
60	60	751s	117.136.97.56(???-???)	1	43	2	2	3	7	2	1	2	2	3	3	2	2	4	6	1	3	1	3	3	0	0	0	0	1	0	5	1	5	1	1	0	0	1	1	2	0	0	0	0	0	0	3	3	4
61	61	714s	120.36.248.67(???-???)	2	50	3	2	2	4	2	1	2	2	2	1	2	2	2	1	1	2	2	1	2	1	0	1	1	1	0	5	1	5	1	0	0	1	1	1	2	0	0	0	0	0	0	2	2	1
62	62	484s	27.17.79.33(???-???)	2	49	3	4	3	13	1	1	2	1	2	1	2	2	2	4	1	1	2	1	2	1	0	0	0	0	0	5	1	4	2	0	0	1	1	1	2	0	0	0	0	0	0	2	2	1
63	63	256s	61.189.184.62(???-???)	1	42	3	2	3	8	1	1	2	1	2	1	1	1	4	6	1	1	2	1	2	1	0	0	1	1	0	5	1	4	2	0	0	0	1	1	2	0	0	0	0	0	1	2	2	1
64	64	212s	118.73.78.60(???-???)	2	47	2	2	3	23	1	1	2	2	1	3	2	3	4	6	1	1	1	1	2	1	0	0	0	1	0	5	1	4	2	0	1	0	0	1	2	1	0	0	0	0	0	3	2	1
65	65	1417s	110.83.16.24(???-???)	1	47	3	3	3	4	1	1	1	1	2	1	1	2	2	3	2	2	2	1	2	1	1	1	0	1	0	4	2	4	2	1	0	1	1	1	2	0	0	0	0	0	0	2	1	2
66	66	928s	221.178.184.110(???-???)	2	41	2	2	1	16	2	1	2	1	1	1	1	2	2	6	1	1	1	3	3	1	0	0	0	1	1	5	1	5	1	1	0	1	1	1	2	0	0	0	0	0	0	3	3	5
67	67	324s	106.127.213.175(???-???)	1	55	3	2	3	7	1	1	2	3	2	1	1	1	4	2	1	1	2	2	2	0	1	0	0	0	0	5	1	4	2	0	0	1	0	1	2	0	0	0	0	0	1	3	3	1
68	68	321s	49.77.133.86(???-???)	1	26	3	3	1	16	2	1	1	1	2	1	3	2	4	6	1	1	1	3	3	1	1	1	1	1	1	4	2	5	1	0	0	1	0	1	2	0	0	0	0	0	0	2	2	1
69	69	558s	1.207.76.102(???-?????	1	49	3	2	3	8	1	1	2	1	2	1	2	2	1	1	1	1	1	1	2	1	0	1	0	0	0	5	1	5	1	1	0	1	1	1	2	1	1	0	0	0	0	2	2	1
70	70	242s	117.86.149.19(???-??€?	1	46	3	3	3	16	1	1	2	1	2	1	2	2	4	6	1	3	3	3	2	1	0	0	0	0	0	5	1	5	1	1	0	0	1	1	2	0	0	0	0	0	1	3	3	5
71	71	430s	112.0.181.33(???-??€?	1	36	3	3	3	16	3	1	1	1	2	1	1	2	2	1	1	1	1	1	2	1	0	0	0	1	1	5	1	5	1	0	0	0	1	1	2	0	0	0	0	0	1	1	1	4
72	72	1119s	116.252.43.202(???-???)	2	46	3	2	2	7	1	2	2	2	2	2	1	2	3	6	1	1	2	1	2	1	0	1	0	1	0	5	1	5	1	1	0	1	1	1	2	0	0	0	0	0	0	2	3	1
73	73	509s	223.115.20.190(???-?€?€)	1	47	2	2	3	29	1	1	2	1	1	2	1	3	1	3	1	1	1	1	1	0	0	0	0	1	0	5	1	3	5	0	0	1	0	1	2	0	0	0	0	0	0	2	2	4
74	74	382s	223.104.90.126(???-???)	1	34	2	2	2	7	1	1	2	1	2	1	2	3	3	3	1	2	2	1	2	0	0	1	0	0	0	1	3	4	2	0	0	1	0	1	2	1	0	0	0	0	0	2	2	2
75	75	227s	223.104.148.113(???-???)	2	33	3	3	2	16	2	1	2	2	2	1	2	2	2	6	1	1	2	1	2	1	0	1	0	1	0	4	2	4	2	1	1	0	0	1	2	0	0	0	0	0	0	2	2	4
76	76	394s	117.140.122.141(???-???)	1	45	3	2	3	7	1	1	2	1	2	1	2	2	4	6	1	2	3	3	2	1	0	0	0	0	0	4	2	4	2	1	0	0	0	3	0	1	0	1	0	0	0	3	3	1
77	77	456s	117.136.76.226(???-???)	2	40	2	2	2	7	1	1	2	1	2	2	1	2	1	1	1	1	2	1	2	1	0	0	0	0	0	5	1	5	1	0	0	1	1	1	2	0	0	0	0	0	1	2	1	1
78	78	366s	223.104.96.253(???-???)	1	39	3	2	3	8	2	2	2	2	2	1	1	3	2	1	1	2	2	1	1	1	0	1	0	0	1	4	2	5	1	1	1	1	1	1	2	0	0	0	0	0	0	1	2	2
79	79	804s	1.69.107.103(???-???)	2	56	2	2	3	23	1	1	2	1	2	1	2	2	2	3	1	1	1	1	2	1	1	1	0	0	0	4	2	5	1	1	1	1	1	1	2	1	0	0	0	0	1	3	3	3
80	80	212s	117.136.126.132(???-???)	1	32	3	2	2	4	2	1	2	1	1	1	2	2	1	3	1	2	3	1	2	1	0	0	0	1	0	5	1	4	2	1	0	0	1	1	2	0	0	0	0	0	0	2	2	2
81	81	226s	117.136.53.246(???-???)	1	45	3	3	3	13	1	1	2	1	2	1	1	2	4	3	1	2	2	2	2	1	1	1	1	1	1	4	2	4	2	1	1	1	1	1	2	0	1	1	1	1	1	1	3	2
82	82	434s	14.24.167.101(???-???)	2	41	3	2	2	6	1	1	2	1	2	1	2	2	3	2	1	2	2	1	2	1	0	0	0	1	0	4	2	5	1	0	0	0	1	1	2	0	0	0	0	0	0	2	2	4
83	83	849s	100.122.57.35(???-???)	1	46	3	3	3	2	1	1	1	2	2	1	1	2	2	3	1	1	1	2	3	1	0	1	0	1	0	4	2	4	2	0	1	0	1	3	0	0	1	0	0	0	1	2	3	1
84	84	462s	117.151.35.236(???-???)	2	40	3	3	3	13	1	1	2	1	2	1	2	2	3	2	1	1	2	1	3	1	0	1	0	1	0	5	1	5	1	1	0	0	1	1	2	0	0	0	0	0	0	2	2	1
85	85	1536s	218.204.3.18(???-???)	1	38	2	2	2	7	2	1	2	1	2	1	1	2	4	6	1	1	2	3	2	1	0	0	0	0	0	4	2	4	2	1	0	1	1	1	2	0	0	1	0	0	1	2	2	2
86	86	955s	223.104.90.253(???-???)	1	32	2	2	2	7	2	1	2	1	2	1	2	2	2	3	1	2	2	1	2	1	0	1	0	1	1	2	4	2	4	1	0	0	0	1	2	1	0	0	0	0	0	2	2	2
87	87	477s	119.98.81.143(???-???)	1	29	3	3	1	13	1	1	1	1	2	1	1	2	2	5	1	2	1	2	2	1	0	0	1	1	0	5	1	4	2	1	1	1	0	1	2	0	0	0	0	0	0	2	2	1
88	88	532s	112.0.176.204(???-??€?	1	45	2	2	3	16	1	1	2	1	2	1	1	2	2	3	1	2	2	1	3	1	1	1	1	1	1	5	1	5	1	1	0	1	1	1	2	0	0	0	1	1	1	2	2	4
89	89	552s	60.222.76.66(???-???)	2	56	3	2	3	23	1	1	2	2	2	1	2	2	1	6	1	3	2	1	3	0	0	1	1	0	0	5	1	4	2	0	0	1	0	1	2	0	0	0	0	0	0	2	2	1
90	90	484s	103.98.240.164(???-???)	1	50	3	2	3	13	1	1	1	1	2	1	1	2	3	3	1	1	2	1	3	1	0	1	0	0	0	4	2	4	2	1	0	1	0	1	2	0	0	0	0	0	0	2	2	4
91	91	658s	140.243.231.113(???-???)	2	43	2	2	3	4	1	1	2	2	2	1	2	2	2	3	1	2	2	1	2	1	0	1	0	0	0	2	4	4	2	0	1	0	0	1	2	1	0	0	0	0	0	2	2	4
92	92	340s	223.12.137.142(???-???)	2	39	2	2	2	23	2	1	2	1	2	1	1	2	2	1	1	2	2	1	3	1	0	1	1	0	0	5	1	5	1	0	0	1	1	1	2	0	0	0	0	0	0	2	2	4
93	93	203s	223.104.30.23(???-??????)	1	34	2	2	2	29	2	1	2	1	3	3	1	2	1	2	1	1	2	2	3	0	0	0	0	1	0	5	1	4	2	1	0	0	0	1	2	1	0	0	0	1	0	2	2	3
94	94	232s	112.17.240.237(???-???)	1	42	2	3	3	31	2	1	2	2	2	2	2	2	1	3	1	1	2	1	2	1	0	0	0	0	0	5	1	5	1	0	1	0	0	1	2	0	0	0	1	0	0	2	2	1
95	95	658s	223.104.96.206(???-???)	1	38	1	1	1	7	3	1	2	1	1	1	1	2	2	1	1	2	2	1	3	1	1	1	1	1	1	5	1	5	1	1	0	1	1	1	2	0	0	0	0	0	0	2	2	1
96	96	343s	117.140.18.153(???-???)	1	35	3	2	2	7	1	3	2	1	2	1	2	2	2	3	1	2	2	1	2	1	0	1	0	1	0	5	1	5	1	1	0	1	0	1	2	0	0	0	0	0	0	2	2	4
97	97	465s	171.117.37.105(???-???)	2	33	3	3	2	23	2	1	2	1	2	1	2	1	2	3	1	2	2	1	2	1	0	1	0	1	0	4	2	4	2	1	1	0	0	1	2	0	0	0	0	0	0	2	2	4
98	98	477s	171.104.116.78(???-???)	1	40	2	1	3	7	2	1	2	1	1	1	1	2	2	1	1	3	2	2	2	1	0	0	0	1	0	5	1	5	1	1	0	1	0	1	2	0	0	0	0	0	0	2	2	4
99	99	368s	101.86.48.84(???-???)	1	46	3	4	3	25	2	1	2	2	2	1	2	2	4	6	1	3	2	2	2	0	0	1	0	1	0	4	2	5	1	0	0	1	1	1	2	0	0	0	0	0	0	3	3	1
100	100	507s	112.18.164.189(???-???)	2	32	3	2	1	26	2	3	2	1	2	1	2	2	3	3	1	2	1	1	2	1	0	1	0	0	0	4	2	4	2	1	0	0	0	1	2	0	0	0	0	0	0	2	2	3
101	101	337s	117.182.70.81(???-???)	2	34	2	2	2	7	2	1	2	1	2	1	1	2	2	1	1	1	1	1	2	0	0	1	0	0	0	5	1	1	3	1	0	0	1	1	2	0	0	0	0	0	0	2	1	1
102	102	865s	171.117.195.71(???-???)	1	42	3	3	3	23	1	1	1	1	2	1	1	2	2	1	1	1	2	2	3	0	0	0	0	1	0	4	2	5	1	0	1	0	0	2	1	0	1	1	1	1	0	2	2	3
103	103	413s	223.73.252.219(???-???)	1	31	3	2	1	6	2	1	2	2	2	3	1	1	4	6	1	1	1	2	3	1	0	0	1	1	0	5	1	4	2	0	0	0	1	2	1	0	1	0	0	0	1	3	3	5
104	104	527s	180.136.158.213(???-???)	1	50	2	2	3	7	2	1	1	1	2	2	2	2	2	3	1	2	2	1	3	1	0	1	1	0	0	5	1	5	1	1	1	1	0	1	2	1	0	1	0	0	1	2	2	1
105	105	680s	223.104.45.50(???-???)	2	46	3	2	3	4	2	1	2	1	2	1	2	2	3	3	1	2	2	1	3	1	0	1	0	1	0	4	2	4	2	1	0	1	1	1	2	0	0	0	0	0	0	2	2	2
106	106	561s	117.153.24.213(???-???)	1	45	3	3	3	13	3	1	2	1	1	1	1	2	3	3	1	1	1	2	2	1	0	0	0	0	0	5	1	5	1	1	0	0	1	1	2	0	0	0	0	0	0	2	2	3
107	107	857s	117.183.231.199(???-???)	1	33	2	2	2	7	2	1	2	1	2	1	1	2	2	3	1	2	2	1	3	0	0	0	0	1	0	4	2	4	2	1	0	0	1	1	2	0	0	0	0	0	0	2	2	4
108	108	346s	112.26.188.154(???-???)	1	36	3	4	2	14	1	1	2	1	2	1	2	2	2	3	1	1	3	1	2	1	0	1	0	1	0	5	1	4	2	1	0	1	1	1	2	0	0	0	0	0	0	2	2	1
109	109	454s	171.105.151.17(???-???)	1	49	2	1	3	7	3	1	1	1	2	1	1	2	2	2	1	2	2	1	2	1	0	1	1	1	1	5	1	4	2	1	1	1	1	1	2	0	0	0	0	0	0	2	2	4
110	110	426s	223.104.97.180(???-???)	1	29	3	3	2	8	3	1	1	2	2	1	1	3	3	3	1	1	3	1	3	1	0	0	0	0	0	5	1	4	2	0	0	1	1	1	2	0	0	0	0	0	0	2	2	3
111	111	643s	182.125.41.68(???-???)	1	56	3	2	3	11	1	1	2	1	2	1	1	2	2	5	1	1	1	1	2	0	0	1	0	0	1	4	2	4	2	0	0	1	1	1	2	0	0	0	0	0	0	2	2	3
112	112	795s	117.136.30.208(???-???)	1	35	3	3	2	3	2	1	2	1	2	2	1	3	3	2	1	1	2	1	3	1	0	1	1	0	0	5	1	4	2	1	0	1	1	1	2	0	0	0	0	0	0	2	2	1
113	113	453s	117.136.4.76(???-???)	1	37	3	3	2	23	2	1	2	1	2	1	1	3	2	6	1	2	2	1	2	1	0	0	1	1	0	5	1	5	1	1	0	1	0	1	2	0	0	0	0	0	1	2	2	1
114	114	440s	223.104.22.152(???-???)	1	40	3	3	3	7	2	1	2	2	2	2	1	2	3	6	1	1	2	1	3	1	0	0	0	0	0	5	1	5	1	0	0	1	0	1	2	0	0	0	0	1	1	2	2	4
115	115	226s	171.89.82.47(???-?€???)	2	37	3	2	2	26	1	1	2	2	3	3	1	2	4	6	1	2	2	1	2	1	0	0	0	0	0	5	1	5	1	1	0	0	0	1	2	0	0	0	0	1	0	2	2	1
116	116	972s	223.104.97.10(???-???)	2	42	2	1	2	8	2	1	2	1	2	2	1	2	2	1	1	2	2	1	3	1	0	1	1	1	0	5	1	5	1	1	0	1	1	1	2	0	0	0	0	0	1	1	1	1
117	117	275s	222.218.180.51(???-???)	2	40	2	2	3	7	2	1	2	1	2	1	2	3	3	3	1	2	2	1	2	1	1	1	0	0	0	4	2	4	2	1	0	0	0	1	2	0	0	0	0	0	0	1	2	1
118	118	592s	171.113.242.146(???-???)	1	53	3	3	3	13	1	2	2	1	2	1	2	2	3	5	1	1	1	2	2	1	1	1	0	0	1	5	1	2	4	0	0	1	0	1	2	0	1	0	0	0	0	2	1	1
119	119	799s	106.17.33.58(???-???)	2	34	3	2	2	14	3	1	2	1	2	1	2	2	2	4	1	2	2	1	2	0	1	1	0	1	0	4	2	4	2	1	0	1	0	1	2	0	0	0	0	0	0	2	1	1
120	120	464s	221.7.214.118(???-???)	1	40	3	2	2	7	2	1	2	2	2	1	1	4	4	1	1	2	1	2	2	1	0	0	0	0	0	4	2	4	2	0	0	1	1	2	1	0	0	0	0	0	1	1	1	3
121	121	453s	117.152.219.68(???-???)	2	45	3	4	3	13	1	1	2	1	2	1	2	2	2	3	1	2	2	1	3	1	0	1	0	1	0	5	1	5	1	1	0	0	0	1	2	0	1	0	0	0	1	2	2	4
122	122	248s	117.136.86.34(???-???)	1	44	3	4	2	24	2	1	2	2	2	1	3	1	4	3	1	2	2	1	3	1	0	0	0	1	0	4	2	4	2	1	0	0	0	1	2	0	0	0	0	0	0	2	1	2
123	123	284s	117.152.219.68(???-???)	2	44	3	4	3	13	1	1	2	1	2	1	2	2	2	3	1	2	2	1	2	1	1	1	0	1	0	5	1	5	1	1	0	0	0	1	2	0	0	0	0	0	0	2	2	4
124	124	1810s	60.255.85.42(???-???)	2	37	3	2	2	26	1	1	2	2	2	1	2	2	2	6	1	2	1	3	2	1	0	0	0	1	0	5	1	3	5	0	0	1	1	2	1	0	0	0	0	0	1	3	3	1
125	125	355s	110.72.217.27(???-???)	2	38	2	2	2	7	2	1	2	1	3	3	1	2	4	6	1	2	2	3	3	1	0	0	0	0	0	4	2	5	1	1	0	0	1	1	2	0	0	0	1	0	1	2	3	4
126	126	714s	101.87.227.131(???-???)	1	36	3	3	2	25	1	2	2	1	2	1	1	2	3	3	1	2	2	1	2	1	0	0	0	1	0	5	1	5	1	1	0	1	1	2	1	0	1	0	0	0	0	2	2	1
127	127	314s	223.104.131.61(???-???)	2	38	3	2	3	14	1	1	2	1	2	1	1	2	2	3	1	2	2	1	3	1	0	0	0	0	0	4	2	4	2	1	0	0	0	1	2	0	0	0	0	0	0	2	2	1
128	128	309s	49.95.217.13(???-???)	1	35	3	2	2	16	3	1	1	1	2	1	1	3	2	3	1	2	1	1	3	1	0	0	0	0	0	5	1	5	1	1	0	0	1	1	2	0	0	0	0	0	0	1	1	1
129	129	753s	171.104.2.95(???-???)	2	40	3	2	3	7	3	1	2	1	2	1	2	2	3	6	1	2	1	3	2	1	0	0	0	1	0	5	1	4	2	1	0	1	1	1	2	0	0	0	0	0	0	3	2	1
130	130	257s	103.251.99.142(???-???)	1	37	3	2	2	7	1	1	1	1	1	1	1	3	2	3	1	1	1	2	2	1	1	1	1	1	1	5	1	5	1	1	0	0	0	1	2	0	0	0	0	0	0	2	2	1
131	131	722s	106.127.6.196(???-???)	1	40	3	3	3	7	1	1	2	1	2	1	2	2	1	2	1	1	1	1	2	1	0	0	0	0	0	5	1	5	1	1	0	0	0	1	2	1	1	1	1	0	0	1	2	1
132	132	942s	117.136.78.23(???-???)	1	57	3	2	3	22	1	1	2	2	2	1	2	2	2	2	1	2	2	2	2	0	0	1	0	0	1	4	2	4	2	1	1	1	1	3	0	1	1	1	0	0	0	2	2	1
133	133	789s	183.185.133.115(???-???)	2	40	2	2	2	23	2	1	2	1	1	1	1	1	3	6	1	2	2	1	3	0	0	1	0	1	0	5	1	5	1	0	0	1	1	1	2	1	0	1	0	0	1	3	3	1
134	134	397s	118.119.162.181(???-???)	1	38	3	2	3	26	1	1	1	2	2	2	1	3	1	1	1	1	1	2	2	1	0	0	0	0	0	5	1	5	1	0	0	1	0	1	2	0	0	0	0	0	0	1	1	4
135	135	323s	222.87.160.232(???-?????	1	42	3	2	3	8	2	1	2	2	2	1	2	2	2	1	1	2	1	2	2	1	0	0	0	0	0	4	2	4	2	0	0	1	0	1	2	0	0	0	1	0	0	1	1	1
136	136	441s	106.122.222.80(???-???)	1	31	3	3	1	4	2	1	2	1	2	1	2	2	2	3	1	3	2	2	2	1	0	1	0	0	0	5	1	5	1	1	0	0	0	2	1	1	1	0	0	0	0	2	2	1
137	137	338s	171.111.207.26(???-???)	1	35	2	2	2	7	2	2	2	2	2	1	2	2	4	6	1	2	2	1	2	0	0	0	0	1	0	4	2	4	2	1	0	0	0	1	2	1	0	0	0	0	0	3	3	4
138	138	342s	223.104.56.198(???-???)	1	38	2	2	1	5	2	1	2	1	3	1	3	4	4	6	1	1	1	3	3	0	0	0	1	1	1	5	1	5	1	1	1	0	0	1	2	0	0	0	0	0	0	2	3	1
139	139	1088s	171.120.120.128(???-???)	1	55	3	2	3	23	2	1	2	1	2	1	1	2	4	1	1	1	2	2	2	1	0	0	0	0	0	4	2	5	1	1	0	1	1	1	2	0	0	0	0	0	0	2	3	1
140	140	269s	218.26.54.181(???-???)	1	46	3	2	3	23	1	1	1	1	2	1	2	2	4	6	1	1	2	1	2	0	0	1	0	0	0	5	1	4	2	1	0	0	1	1	2	0	0	0	0	0	0	2	2	1
141	141	483s	117.136.69.143(???-???)	2	34	3	2	1	26	1	1	2	1	2	2	1	2	3	1	1	2	2	1	2	1	0	1	1	1	1	5	1	4	2	1	0	1	1	1	2	0	0	0	0	0	0	2	2	1
142	142	636s	106.9.123.199(???-?????	1	58	3	2	3	10	1	1	2	1	1	1	1	2	1	1	1	3	3	3	3	0	0	0	1	0	0	5	1	5	1	0	0	0	1	1	2	0	0	0	0	0	0	1	1	1
143	143	262s	106.9.111.44(???-?????	1	36	3	3	2	10	2	1	2	1	2	3	1	2	2	1	1	1	1	2	3	1	0	0	1	1	1	5	1	5	1	1	0	1	1	1	2	1	1	0	0	0	1	2	2	4
144	144	395s	121.16.211.133(???-???)	1	42	1	1	1	10	2	1	1	1	2	2	2	2	3	6	1	1	1	1	3	1	0	0	0	0	0	5	1	2	4	0	0	1	0	1	2	0	0	0	0	0	0	2	2	4
145	145	5416s	171.82.130.3(???-???)	2	42	3	3	3	13	1	1	2	2	2	2	2	2	2	6	1	2	2	1	2	0	0	0	0	1	0	4	2	4	2	1	1	0	0	1	2	1	0	0	0	0	0	2	1	1
146	146	656s	100.122.57.80(???-???)	1	39	3	2	3	23	2	1	2	1	2	1	1	2	4	6	1	3	3	1	2	1	0	0	0	0	0	4	2	4	2	0	0	1	0	1	2	0	0	0	0	0	0	3	3	1
147	147	412s	112.23.140.105(???-??€?	1	50	3	2	3	16	2	2	1	1	2	1	3	2	4	6	1	2	3	1	3	1	0	0	0	1	0	5	1	5	1	1	1	1	1	1	2	0	0	0	0	0	0	3	3	1
148	148	336s	117.136.4.111(???-???)	2	30	3	3	1	23	1	1	2	1	2	1	1	2	2	3	1	2	2	1	3	1	0	1	1	1	1	5	1	5	1	1	0	0	0	1	2	0	0	0	0	0	1	2	1	1
149	149	2354s	103.251.98.224(???-???)	2	42	3	3	3	7	1	1	2	2	2	1	2	3	3	2	1	3	2	1	3	1	0	0	0	1	0	5	1	5	1	1	0	0	1	1	2	0	0	0	0	0	0	2	2	4
150	150	1622s	223.104.197.235(???-???)	2	45	2	2	3	23	2	1	2	1	2	1	2	3	1	3	1	1	2	2	3	1	0	0	0	0	0	5	1	5	1	0	1	1	0	1	2	0	0	0	0	0	0	2	2	4
151	151	454s	175.169.149.116(???-???)	2	48	3	3	3	18	1	1	2	2	1	1	2	1	3	3	1	2	2	1	2	1	1	0	0	1	0	5	1	4	2	1	1	0	1	1	2	1	1	1	1	0	0	2	2	1
152	152	506s	111.126.143.93(???????????)	1	40	3	2	3	19	2	1	2	1	1	1	1	3	4	2	1	1	1	1	2	1	0	0	0	0	0	5	1	5	1	1	0	0	0	1	2	1	0	0	0	0	1	2	2	1
153	153	462s	61.137.206.75(???-???)	1	54	2	2	3	18	2	2	2	1	1	1	1	3	2	1	1	1	1	3	3	1	0	0	0	0	0	5	1	5	1	0	0	0	1	1	2	0	0	0	0	0	0	1	1	1
154	154	639s	103.57.12.129(???-???)	2	42	3	2	3	15	1	2	2	1	2	1	1	2	2	3	1	2	2	1	2	1	0	1	0	1	0	4	2	4	2	1	1	1	1	1	2	0	0	1	1	1	0	2	2	2
155	155	399s	114.229.231.28(???-???)	1	39	3	3	2	16	2	1	2	2	2	1	1	4	3	6	1	1	1	2	2	1	0	0	0	0	0	4	2	4	2	0	0	0	1	1	2	0	0	0	0	0	1	3	3	1
156	156	632s	183.202.46.204(???-???)	1	54	2	2	3	23	1	1	2	1	2	1	2	2	2	3	1	1	2	1	2	0	0	0	1	0	0	5	1	5	1	1	1	1	1	1	2	0	0	0	0	0	0	2	2	1
157	157	298s	112.21.81.25(???-??€?	1	42	2	2	3	16	2	1	2	1	2	1	1	3	4	1	1	2	3	1	3	0	0	0	1	0	0	5	1	5	1	1	0	0	0	1	2	0	0	0	0	0	1	1	3	1
158	158	515s	49.79.110.103(???-??€?	1	46	3	2	3	16	2	2	1	2	2	1	3	2	4	1	1	1	1	1	2	1	0	0	0	0	0	5	1	5	1	1	0	1	1	1	2	0	0	0	0	0	0	2	2	1
159	159	515s	100.122.57.14(???-???)	2	50	2	1	3	23	1	1	2	1	1	1	1	2	1	6	1	1	1	3	2	1	0	0	1	1	0	5	1	4	2	1	1	1	1	1	2	0	0	0	0	0	0	2	2	1
160	160	347s	115.58.211.210(???-?????	2	41	2	2	2	11	1	1	2	2	2	1	1	4	4	6	1	3	3	1	3	0	0	0	1	1	0	4	2	2	4	1	1	0	0	2	1	1	1	0	0	0	1	3	3	1
161	161	824s	223.104.3.44(???-???)	2	40	3	2	3	2	1	1	2	1	2	1	2	2	2	3	1	2	2	1	2	0	0	1	0	0	0	5	1	4	2	0	0	1	0	1	2	0	0	0	0	0	0	2	2	4
162	162	741s	223.104.131.159(???-???)	1	49	1	1	2	14	2	1	2	1	2	1	2	3	2	6	1	1	2	1	2	1	0	0	0	0	0	5	1	4	2	1	0	0	1	1	2	0	0	0	0	0	0	3	3	3
163	163	580s	112.255.200.138(???-???)	2	53	3	3	3	22	1	1	2	2	2	1	2	2	1	3	1	1	2	1	2	0	0	1	0	0	0	5	1	4	2	1	0	0	0	1	2	0	0	0	0	0	0	2	2	1
164	164	430s	221.0.220.29(???-???)	1	39	3	3	3	22	2	1	2	1	2	1	2	2	1	2	1	1	2	1	2	1	0	0	0	0	0	4	2	5	1	1	0	1	0	1	2	0	0	0	0	0	0	2	2	4
165	165	723s	103.228.209.135(???-???)	2	53	3	2	3	7	3	1	2	1	1	1	1	2	3	1	1	2	2	1	2	1	0	1	0	0	0	5	1	5	1	1	0	1	1	1	2	0	0	0	0	0	0	2	3	1
166	166	607s	1.80.158.1(???-???)	1	38	3	2	2	24	1	1	2	1	2	1	1	3	3	6	1	1	1	1	2	1	0	0	0	0	0	5	1	4	2	1	0	0	1	1	2	0	0	0	0	0	0	1	1	1
167	167	717s	121.31.246.178(???-???)	1	30	2	2	2	6	3	1	2	1	2	2	1	2	2	1	1	2	2	1	1	1	0	0	0	0	0	5	1	5	1	0	0	1	0	1	2	1	1	1	0	0	1	2	2	1
168	168	401s	171.111.110.212(???-???)	2	50	2	2	3	7	2	1	2	1	1	3	1	1	3	1	1	1	1	2	1	1	0	0	0	0	0	5	1	5	1	1	0	0	1	1	2	0	0	0	0	0	0	3	3	1
169	169	405s	119.96.51.175(???-???)	2	36	3	3	2	13	2	1	2	1	2	1	2	2	3	1	1	2	2	1	2	1	0	1	0	1	0	5	1	4	2	1	0	0	0	1	2	0	0	0	0	0	0	1	1	1
170	170	693s	117.152.50.62(???-???)	2	42	2	2	2	13	1	1	2	1	1	1	2	2	2	3	1	2	2	1	3	1	1	1	1	0	0	4	2	5	1	1	1	0	1	1	2	0	0	0	0	0	0	2	2	2
171	171	350s	27.187.202.149(???-???)	1	38	2	2	2	10	2	2	2	2	2	3	1	4	4	6	1	3	3	2	2	1	0	0	1	1	0	4	2	4	2	0	1	0	0	1	2	0	0	0	0	0	0	3	3	1
172	172	424s	180.140.193.70(???-???)	2	45	3	2	3	7	1	1	2	1	2	1	1	2	2	4	1	2	1	1	3	0	0	1	1	0	0	2	4	5	1	1	0	0	0	1	2	0	0	0	0	0	0	2	2	3
173	173	477s	36.98.42.136(???-???)	2	45	2	2	3	10	1	1	1	1	2	1	1	2	1	3	1	2	2	1	2	0	0	1	0	1	0	2	4	2	4	1	0	1	1	1	2	0	0	0	0	1	0	2	2	4
174	174	304s	223.104.3.204(???-???)	1	36	3	3	2	2	3	2	1	2	2	1	1	2	4	6	1	1	3	3	3	1	0	0	0	0	0	5	1	5	1	1	0	1	1	1	2	0	0	0	0	0	0	3	3	5
175	175	441s	223.104.102.160(???-???)	1	35	2	2	2	10	1	1	2	1	2	1	2	2	2	3	1	2	3	2	3	1	0	0	0	1	1	4	2	4	2	1	0	0	1	1	2	1	0	1	0	1	1	2	2	1
176	176	616s	223.104.146.54(???-???)	2	43	2	2	3	16	1	1	2	2	2	1	2	2	2	3	1	2	2	1	2	1	0	1	0	0	1	2	4	4	2	1	0	0	0	1	2	0	0	0	0	0	0	2	2	2
177	177	325s	61.173.42.234(???-???)	1	28	3	3	1	25	1	1	2	2	2	1	2	2	4	6	1	1	1	1	2	1	1	0	0	1	0	5	1	5	1	0	0	1	1	1	2	0	0	0	0	0	0	2	2	1
178	178	223s	219.139.193.2(???-???)	2	35	3	2	2	13	3	2	2	1	1	3	2	2	4	5	1	1	2	1	3	1	0	0	0	1	0	5	1	5	1	1	0	0	1	1	2	0	0	0	0	0	0	2	2	4
179	179	522s	114.87.185.175(???-???)	2	45	2	2	2	25	1	1	2	1	2	1	2	2	1	3	1	1	1	2	2	1	1	1	1	0	1	5	1	5	1	1	0	0	1	1	2	1	0	0	0	0	1	1	1	1
180	180	547s	223.104.3.171(???-???)	1	39	3	2	2	2	2	1	2	1	1	2	1	2	3	3	1	2	2	1	2	1	0	1	0	0	0	4	2	5	1	1	0	1	1	1	2	0	0	0	0	1	0	2	2	1
181	181	403s	60.222.176.44(???-???)	1	50	2	2	3	23	1	2	3	1	2	1	1	3	2	2	1	1	1	1	2	0	0	0	1	0	0	4	2	4	2	0	0	1	0	1	2	0	1	0	0	0	0	2	2	1
182	182	638s	106.8.232.114(???-???)	1	42	3	3	2	10	2	1	2	1	2	1	2	2	4	4	1	2	1	1	2	1	0	0	0	0	0	4	2	4	2	1	0	0	0	1	2	1	0	0	0	1	0	2	2	1
183	183	364s	223.104.145.59(???-???)	1	36	2	1	1	16	2	1	2	2	2	1	1	1	1	2	1	2	3	1	2	1	0	0	0	1	0	5	1	5	1	1	1	1	1	1	2	0	0	0	1	0	1	2	3	1
184	184	297s	223.104.101.35(???-???)	2	35	1	2	2	10	2	1	2	1	2	1	1	4	4	6	1	1	2	1	2	1	0	0	0	1	0	5	1	5	1	1	0	1	1	1	2	0	0	0	0	0	0	2	2	1
185	185	470s	223.104.216.13(???-???)	1	35	3	2	2	26	1	1	2	1	2	1	2	2	2	2	1	1	1	2	2	1	0	0	0	1	0	5	1	5	1	1	0	1	1	1	2	0	0	0	0	0	0	2	1	1
186	186	303s	27.18.210.93(???-???)	1	39	3	2	2	13	2	1	2	2	2	1	2	3	4	6	1	3	3	3	1	0	0	0	0	1	0	4	2	4	2	0	0	0	1	1	2	0	0	0	0	0	0	3	3	4
187	187	354s	223.104.23.150(???-???)	1	31	3	2	1	9	2	1	2	1	2	1	2	2	3	3	1	1	1	2	3	1	1	1	0	0	0	5	1	5	1	1	0	1	1	2	1	0	1	0	1	1	0	2	1	1
188	188	463s	106.114.78.236(???-?????	1	35	3	3	2	10	2	1	2	2	2	1	2	2	2	6	1	1	1	3	2	1	0	1	0	1	0	4	2	4	2	1	1	0	1	1	2	1	0	0	0	0	1	3	3	1
189	189	332s	43.250.201.22(???-???)	1	34	1	2	1	14	1	1	2	2	1	1	1	2	4	1	1	2	1	1	2	1	0	1	1	0	0	5	1	5	1	1	0	0	0	1	2	0	0	0	0	0	1	3	2	1
190	190	1638s	117.136.52.62(???-???)	1	51	3	1	3	13	1	1	2	1	2	1	2	3	4	4	1	2	2	1	3	1	0	1	0	0	0	4	2	4	2	0	0	1	1	2	1	0	1	0	0	0	0	2	2	4
191	191	557s	49.94.221.188(???-???)	1	50	1	2	3	16	2	1	2	1	1	1	1	2	2	3	1	2	2	1	1	1	0	0	0	0	0	5	1	4	2	1	0	1	1	1	2	0	0	0	0	0	0	2	2	1
192	192	410s	171.111.7.255(???-???)	2	46	3	2	3	7	1	1	2	1	2	1	1	2	2	3	1	2	2	1	3	0	0	1	0	0	0	4	2	4	2	0	0	1	0	1	2	0	0	0	0	1	1	2	2	1
193	193	2820s	116.7.227.31(???-???)	1	38	3	2	2	6	2	1	1	1	2	1	1	2	2	1	1	1	1	1	2	0	0	1	0	1	0	4	2	4	2	0	0	1	1	1	2	0	0	0	0	0	0	3	2	1
194	194	407s	36.61.144.244(???-???)	1	40	3	3	3	1	1	1	2	1	1	1	1	3	4	6	1	1	2	3	2	1	0	1	1	1	0	5	1	5	1	1	0	0	1	1	2	0	0	0	0	0	0	2	2	1
195	195	307s	183.185.133.115(???-???)	1	40	2	3	2	23	2	1	2	1	2	1	1	2	3	3	1	2	2	1	2	0	0	1	0	1	0	5	1	5	1	0	0	1	0	1	2	0	0	0	0	0	0	2	2	1
196	196	523s	113.214.196.80(???-???)	1	35	3	2	1	31	3	1	1	3	2	1	2	4	4	6	1	1	1	2	2	1	0	0	1	1	0	4	2	4	2	0	0	1	1	1	2	1	0	0	0	0	0	2	3	1
197	197	404s	124.164.255.31(???-???)	1	40	2	2	1	23	2	2	2	2	1	2	1	2	4	2	1	2	1	1	2	0	0	1	0	0	0	5	1	5	1	1	0	0	0	1	2	0	0	0	0	0	0	2	2	1
198	198	352s	218.93.243.98(???-???)	2	37	2	2	1	16	1	1	2	1	3	1	2	2	3	6	1	1	2	1	2	1	0	1	1	1	0	4	2	5	1	1	0	1	1	3	0	1	0	0	1	0	1	3	3	1
199	199	211s	171.43.180.55(???-???)	2	33	3	3	2	13	1	2	2	1	2	1	1	3	2	1	1	2	2	1	2	1	0	0	0	0	0	4	2	4	2	1	0	0	0	1	2	0	0	0	0	1	0	2	2	1
200	200	462s	223.104.247.142(???-???)	2	40	2	2	3	31	2	2	2	1	1	1	1	3	3	6	1	1	1	2	3	0	0	1	0	0	0	5	1	4	2	0	1	0	0	1	2	0	0	0	0	1	0	1	1	4
201	201	388s	183.162.27.208(???-???)	2	42	2	2	2	13	1	1	2	1	2	1	2	2	2	1	1	1	1	1	2	1	0	0	0	0	0	5	1	4	2	1	0	1	1	2	1	0	1	0	0	1	1	2	2	1
202	202	2490s	117.136.83.122(???-???)	2	33	3	2	2	13	1	1	2	1	2	1	2	2	2	3	1	1	1	1	2	1	1	0	0	0	1	4	2	4	2	1	0	1	1	1	2	0	0	0	0	0	0	2	2	1
203	203	1043s	111.61.101.93(???-???)	2	40	3	3	2	10	1	1	2	1	2	1	2	2	2	1	1	2	1	1	2	1	1	1	0	1	0	4	2	4	2	1	0	1	1	1	2	1	0	0	0	0	0	2	1	4
204	204	619s	27.17.137.144(???-???)	2	39	3	3	2	13	2	1	2	1	2	1	2	2	2	6	1	2	2	1	2	1	0	1	0	0	1	4	2	5	1	1	1	1	1	1	2	0	0	0	0	0	0	2	2	1
205	205	260s	223.104.24.52(???-???)	1	43	3	2	3	8	1	1	2	1	3	3	1	2	4	3	1	1	2	2	3	0	0	0	0	1	0	4	2	5	1	0	1	0	0	1	2	0	0	0	1	0	0	2	3	1
206	206	1987s	183.92.249.160(???-???)	1	51	3	2	3	13	3	1	2	2	2	1	1	2	4	1	1	2	2	1	3	1	0	0	0	1	0	5	1	5	1	0	0	1	1	1	2	0	0	0	0	0	0	2	2	1
207	207	1116s	221.235.182.6(???-???)	2	45	2	2	3	13	1	1	2	1	2	1	2	2	3	4	1	2	2	1	2	1	0	1	0	0	0	4	2	4	2	1	1	1	0	1	2	1	1	1	1	0	0	2	2	2
208	208	2751s	114.246.33.230(???-???)	1	35	3	3	2	2	2	1	1	2	2	1	1	4	4	6	1	1	2	1	2	1	0	0	0	1	0	5	1	5	1	1	0	1	1	1	2	0	0	0	0	0	0	2	2	1
209	209	668s	111.60.4.85(???-???)	2	33	3	3	2	13	1	1	2	1	2	1	1	2	3	3	1	2	2	1	2	0	0	1	0	0	0	4	2	4	2	1	0	1	1	1	2	0	0	0	0	0	0	2	2	4
210	210	430s	61.183.143.20(???-???)	2	40	3	3	2	13	1	2	2	1	2	1	2	2	2	3	1	2	2	1	2	0	0	1	0	0	0	5	1	4	2	1	0	1	1	1	2	0	0	0	0	0	0	2	2	2
211	211	1054s	124.163.215.152(???-???)	2	49	3	2	3	23	1	1	2	1	1	1	1	1	1	2	1	2	2	1	2	1	1	1	1	1	1	5	1	5	1	1	1	1	1	1	2	0	0	0	1	0	0	2	2	1
212	212	457s	183.197.60.198(???-???)	1	39	2	2	2	10	1	1	2	1	2	1	1	2	2	3	2	2	3	1	2	1	0	1	0	1	0	4	2	4	2	0	0	1	1	1	2	0	0	0	1	1	0	2	2	2
213	213	335s	117.136.59.70(???-???)	2	38	2	2	2	15	2	2	2	1	2	1	1	2	2	3	1	2	2	2	3	1	0	0	1	1	0	5	1	4	2	0	0	1	0	1	2	1	1	0	1	1	0	2	1	1
214	214	440s	112.224.23.227(???-???)	2	45	2	3	3	22	3	1	2	1	2	1	2	2	2	3	1	2	2	1	2	1	1	0	0	0	0	2	4	4	2	1	1	0	0	1	2	1	0	0	0	1	1	2	2	4
215	215	1905s	223.104.4.131(???-??€?	1	49	1	2	3	16	2	1	2	1	2	1	1	2	1	6	1	1	1	3	3	1	0	0	0	1	1	5	1	5	1	1	0	1	1	1	2	0	0	0	0	0	0	3	3	1
216	216	358s	117.136.7.249(??????????	2	28	3	2	1	12	2	1	2	1	2	1	3	4	3	6	1	1	1	1	3	1	0	0	0	1	0	4	2	4	2	0	0	1	1	3	0	0	0	0	0	0	0	3	3	3
217	217	276s	1.207.76.221(???-?????	1	31	3	2	2	8	2	1	2	2	1	1	2	2	2	1	1	1	1	2	3	1	0	0	0	0	0	4	2	5	1	1	1	0	1	1	2	0	0	0	0	0	0	3	3	1
218	218	469s	36.98.19.187(???-?????	1	38	3	3	3	10	2	1	2	2	2	1	2	2	4	5	1	2	2	3	3	1	0	1	0	1	0	5	1	5	1	0	0	0	1	1	2	0	0	0	0	0	0	2	2	1
219	219	332s	123.235.153.73(???-???)	1	46	3	4	3	22	1	1	2	1	2	1	1	3	2	3	1	1	2	2	3	0	0	1	0	0	0	4	2	5	1	0	0	1	1	1	2	1	1	0	0	0	0	2	2	4
220	220	1051s	117.136.67.136(???-??€?	2	47	2	2	3	16	1	1	2	1	1	1	1	2	1	1	1	1	1	1	3	1	0	0	0	0	0	4	2	4	2	0	0	0	1	1	2	1	0	0	0	1	0	3	3	4
221	221	166s	171.82.159.25(???-???)	2	25	3	2	2	13	2	1	2	1	2	1	2	3	1	3	1	1	1	1	2	1	0	1	1	0	0	5	1	5	1	1	1	1	1	1	2	1	1	1	1	1	1	1	2	1
222	222	897s	117.136.89.38(???-???)	1	34	1	3	2	14	2	1	1	1	2	1	2	1	4	4	1	1	1	2	2	1	0	0	0	0	0	4	2	5	1	0	0	1	0	2	1	0	1	0	0	0	0	2	2	4
223	223	137s	223.104.95.122(???-???)	1	29	3	2	1	8	1	1	2	1	1	1	1	2	1	1	1	2	2	1	1	1	1	1	1	1	1	5	1	5	1	0	0	1	0	1	2	1	0	0	0	0	0	2	2	2
224	224	970s	117.151.67.187(???-???)	2	37	3	3	2	13	2	1	2	1	2	1	1	2	3	3	1	2	2	1	2	1	0	1	0	0	0	4	2	4	2	1	0	1	1	1	2	0	0	0	0	0	0	2	2	3
225	225	256s	223.104.95.119(???-???)	1	33	3	2	1	8	1	2	2	1	2	2	1	2	1	1	1	1	2	2	1	1	0	0	0	0	0	5	1	5	1	1	1	1	1	1	2	1	0	0	1	1	1	2	2	1
226	226	250s	171.82.165.138(???-???)	2	35	3	3	1	13	2	1	2	1	2	1	2	2	4	3	1	2	2	1	2	0	0	0	0	1	0	4	2	4	2	1	0	1	1	1	2	0	0	0	0	0	0	2	2	1
227	227	1297s	60.223.239.71(???-???)	1	50	2	2	3	23	2	1	2	2	2	2	2	1	1	3	1	2	2	1	2	1	0	0	0	0	0	4	2	4	2	0	0	1	0	1	2	1	0	0	0	0	0	2	2	4
228	228	447s	1.68.60.227(???-???)	2	52	2	2	3	23	1	2	2	1	2	1	1	2	2	6	1	3	1	1	2	1	0	0	0	0	0	5	1	4	2	1	0	0	0	1	2	0	1	0	0	0	1	2	2	1
229	229	1474s	221.233.242.31(???-???)	2	56	3	2	3	13	2	1	2	1	2	1	2	2	2	3	1	2	2	1	3	1	0	1	0	0	1	5	1	4	2	1	0	1	1	3	0	1	0	0	0	0	0	2	2	1
230	230	287s	171.82.129.177(???-???)	2	33	2	2	2	13	2	1	2	1	2	1	1	2	3	1	1	2	1	3	2	1	0	0	0	0	0	4	2	4	2	0	0	1	1	1	2	0	0	0	0	0	0	2	1	1
231	231	349s	27.155.192.149(???-???)	1	32	3	3	2	4	3	1	2	2	2	1	2	2	2	6	1	2	3	1	2	1	1	1	1	1	0	4	2	4	2	1	0	0	0	3	0	1	1	0	0	0	1	2	3	1
232	232	291s	117.141.4.205(???-???)	2	45	3	2	2	7	1	1	2	1	2	1	2	2	2	3	2	2	2	1	2	0	0	1	0	0	0	2	4	2	4	1	0	0	0	1	2	1	0	0	0	0	0	2	2	2
233	233	6841s	221.180.39.38(???-???)	2	46	2	1	2	23	1	1	2	1	2	1	2	2	1	3	1	2	2	1	3	1	0	0	0	0	0	5	1	5	1	0	0	0	1	1	2	0	0	0	0	0	0	2	2	4
234	234	643s	100.122.57.1(???-???)	2	50	2	2	2	23	2	1	2	1	1	3	1	2	4	6	1	3	1	1	1	1	0	1	0	0	0	5	1	4	2	1	0	1	1	1	2	0	0	0	0	0	0	3	2	1
235	235	943s	183.191.160.235(???-???)	1	42	3	2	3	23	2	1	2	1	2	1	1	2	2	6	1	1	1	1	3	1	0	0	0	1	0	5	1	5	1	0	0	1	0	1	2	0	0	0	0	0	0	2	3	1
236	236	593s	221.13.63.29(???-???)	1	33	3	2	1	8	1	1	2	1	2	1	1	2	3	1	1	1	2	1	2	1	1	1	1	1	1	5	1	5	1	0	0	1	1	1	2	0	1	0	1	0	1	2	2	1
237	237	710s	100.122.56.234(???-???)	1	45	3	3	3	23	2	1	1	1	2	1	2	2	2	3	1	1	1	2	2	1	0	1	1	0	1	4	2	4	2	1	1	1	1	2	1	0	1	0	0	0	0	2	2	1
238	238	282s	183.206.27.139(???-???)	1	43	2	2	3	16	1	1	2	1	2	1	1	2	2	1	1	2	2	1	2	1	0	0	0	0	0	4	2	5	1	0	0	1	1	1	2	0	1	1	0	0	0	2	2	1
239	239	2834s	223.104.93.110(???-???)	1	45	2	2	2	7	2	1	2	1	2	1	2	3	4	6	2	1	1	1	2	1	0	1	0	0	0	5	1	4	2	0	1	0	1	1	2	1	0	0	0	0	0	2	2	4
240	240	276s	117.151.55.93(???-???)	1	47	3	2	1	13	3	1	2	1	2	1	1	1	1	5	1	2	1	2	2	1	1	1	1	1	1	5	1	5	1	1	0	0	1	1	2	0	0	0	0	0	0	2	2	1
241	241	420s	171.82.156.63(???-???)	2	37	2	2	1	13	2	1	2	1	2	2	1	2	4	1	1	2	2	1	2	1	0	0	0	0	0	5	1	5	1	0	0	1	0	1	2	0	0	0	0	1	1	2	2	4
242	242	746s	221.131.8.254(???-???)	2	42	2	2	2	23	2	1	2	1	2	1	2	2	3	5	1	1	1	1	2	1	0	1	0	1	0	5	1	5	1	1	1	1	1	1	2	1	0	1	1	1	1	2	2	4
243	243	266s	203.93.166.63(???-???)	2	31	2	2	1	20	2	2	2	2	2	1	1	3	4	1	1	3	3	3	3	1	0	0	0	0	0	5	1	5	1	0	1	0	0	1	2	0	0	0	0	1	0	2	2	3
244	244	484s	114.87.193.130(???-???)	2	50	3	2	3	16	1	1	1	1	2	1	2	2	4	3	1	1	2	1	2	0	0	1	0	0	0	5	1	5	1	1	0	1	1	1	2	0	0	0	0	0	0	2	2	1
245	245	301s	113.13.14.155(???-???)	1	35	3	3	2	7	3	3	2	1	3	3	3	2	4	6	1	1	1	2	3	0	0	0	0	1	0	5	1	5	1	1	1	0	1	1	2	0	0	0	0	0	0	2	2	1
246	246	250s	103.228.209.61(???-???)	1	45	2	2	3	7	3	1	2	1	2	1	1	2	2	3	1	2	2	1	2	1	0	1	0	0	0	5	1	5	1	1	0	0	1	1	2	1	0	0	0	1	0	2	2	1
247	247	433s	100.122.56.252(???-???)	2	43	3	3	3	22	1	1	2	1	2	1	2	3	3	5	1	2	3	2	2	1	0	1	1	1	1	4	2	4	2	1	0	1	0	1	2	1	0	0	0	0	0	2	2	2
248	248	186s	117.136.97.84(???-???)	1	33	2	2	1	7	2	3	2	1	1	1	1	1	3	1	1	2	1	3	1	1	0	0	0	0	0	4	2	4	2	1	0	0	0	2	1	1	1	1	1	1	1	1	1	2
249	249	393s	113.57.183.252(???-???)	2	29	3	3	1	13	1	1	2	1	2	1	1	2	2	3	1	2	2	1	3	0	1	1	0	0	0	4	2	4	2	1	0	0	1	1	2	0	0	0	0	0	1	2	1	1
250	250	176s	117.136.26.91(???-??????)	1	35	3	2	1	29	1	1	1	1	2	1	1	2	4	6	1	1	2	1	2	1	0	0	0	0	0	5	1	4	2	1	0	0	0	2	1	0	1	0	0	0	0	2	1	2
251	251	464s	223.97.163.240(???-???)	1	31	3	2	1	22	2	1	2	1	2	1	2	1	2	6	1	2	2	1	2	1	0	0	1	1	1	4	2	4	2	1	1	1	0	1	2	0	0	0	0	0	0	2	3	1
252	252	574s	183.95.248.100(???-???)	2	40	2	2	2	13	1	1	1	1	2	1	1	2	2	3	1	1	2	1	2	1	1	0	1	0	1	5	1	5	1	1	0	1	1	1	2	0	1	0	1	0	0	2	2	3
253	253	1422s	183.92.250.213(???-???)	2	24	2	2	1	13	1	1	2	1	2	2	1	2	3	1	1	1	1	2	2	1	1	1	1	1	1	5	1	5	1	0	0	1	1	1	2	0	0	0	1	0	0	2	2	1
254	254	368s	117.151.7.75(???-???)	1	44	3	3	1	13	3	1	2	2	2	1	1	2	2	3	1	2	2	2	3	1	1	1	1	0	0	5	1	5	1	1	0	1	1	1	2	0	0	0	0	0	0	2	2	4
255	255	179s	58.56.245.122(???-???)	2	45	3	3	3	22	1	1	2	1	2	2	2	2	1	3	1	1	1	2	3	0	0	0	0	1	1	5	1	5	1	1	1	0	1	1	2	0	0	0	0	1	0	2	2	4
256	256	2578s	106.125.51.144(???????????)	1	42	3	2	3	19	2	1	2	2	2	1	2	2	4	6	1	1	1	1	2	1	0	1	0	0	0	5	1	4	2	0	0	1	0	1	2	0	0	0	0	0	0	3	2	1
257	257	385s	171.82.19.91(???-???)	2	51	2	2	3	13	1	1	2	1	1	1	2	2	4	3	1	1	3	1	2	1	0	0	0	1	0	5	1	5	1	0	0	0	1	1	2	0	0	0	0	0	1	1	1	1
258	258	365s	117.136.26.148(???-??????)	1	32	3	2	1	29	1	2	1	1	2	1	2	1	4	6	1	1	1	2	3	1	0	0	0	0	0	5	1	4	2	1	0	0	1	1	2	0	0	0	0	0	1	2	2	4
259	259	377s	61.184.36.232(???-???)	1	30	2	2	1	13	2	1	2	1	2	1	1	4	4	1	1	1	1	2	2	1	0	0	0	1	0	5	1	5	1	1	0	1	1	1	2	0	0	0	0	0	0	1	1	1
260	260	307s	218.26.55.46(???-???)	1	35	2	2	2	23	1	1	2	1	2	1	1	2	2	6	1	2	2	1	2	1	0	1	0	0	0	4	2	4	2	1	0	0	0	1	2	0	1	0	0	0	1	2	2	1
261	261	246s	223.104.20.194(???-???)	2	45	2	3	3	13	2	1	2	2	2	1	2	3	4	6	1	2	3	1	2	1	0	0	0	0	0	5	1	5	1	1	0	0	0	1	2	0	0	0	0	1	0	2	2	4
262	262	438s	49.90.183.141(???-???)	2	40	3	2	3	16	2	1	2	2	2	1	1	2	2	1	1	1	1	1	3	1	0	1	0	0	0	4	2	5	1	1	1	1	1	1	2	0	0	0	0	0	0	2	3	1
263	263	418s	218.93.243.98(???-???)	2	42	2	2	2	16	1	1	2	1	1	1	2	2	2	6	1	3	2	1	3	0	0	1	0	0	0	5	1	4	2	0	0	0	1	1	2	0	0	0	0	0	1	3	3	1
264	264	681s	117.136.81.30(???-???)	2	43	3	3	2	13	2	1	2	1	2	1	2	2	3	1	1	2	2	2	2	1	0	0	0	0	0	2	4	2	4	1	0	0	0	2	1	1	0	0	0	0	0	1	2	2
265	265	221s	223.104.234.178(???-???)	1	40	2	2	2	29	1	1	1	1	2	2	1	2	2	1	1	1	1	2	3	1	0	1	1	0	0	5	1	5	1	1	0	1	1	1	2	0	0	0	0	0	0	1	1	1
266	266	519s	223.104.23.169(???-???)	1	32	3	2	2	9	2	2	2	1	2	2	1	2	2	6	1	1	1	3	3	0	0	0	1	0	0	5	1	5	1	1	0	0	0	1	2	0	0	0	0	0	0	3	3	4
267	267	453s	117.136.52.231(???-???)	2	30	3	2	2	13	1	1	2	1	2	1	2	3	2	1	1	1	1	1	2	1	0	0	1	1	0	4	2	5	1	0	0	1	1	1	2	0	0	0	0	0	0	2	2	1
268	268	350s	113.137.206.198(???-???)	1	45	3	2	3	24	2	2	2	2	2	1	2	2	4	6	1	1	1	1	3	0	0	0	0	0	1	5	1	4	2	0	0	0	1	1	2	1	0	1	0	0	1	3	3	3
269	269	198s	117.136.72.17(???-???)	1	36	3	3	2	30	2	1	1	2	2	1	3	2	4	6	1	3	3	3	3	0	0	0	0	1	0	5	1	5	1	1	0	0	0	1	2	0	0	0	0	0	0	3	3	5
270	270	572s	171.104.245.97(???-???)	1	45	3	3	3	7	1	1	2	1	2	1	2	3	4	6	1	2	3	3	3	1	0	1	0	1	0	5	1	4	2	0	0	1	1	3	0	1	1	0	1	1	1	3	2	4
271	271	397s	49.94.225.154(???-???)	1	45	3	2	3	16	2	1	1	2	1	1	2	3	4	1	1	1	1	3	2	1	0	0	0	0	0	5	1	4	2	1	1	0	1	1	2	0	0	0	0	0	0	2	2	1
272	272	589s	111.41.168.250(??????????	1	52	3	4	3	12	2	1	2	2	2	1	1	2	4	6	1	3	1	1	2	1	0	0	0	0	0	5	1	4	2	0	1	1	1	1	2	0	0	0	0	0	1	1	1	1
273	273	387s	222.32.97.226(??????????	1	54	3	2	3	12	2	1	2	1	2	1	1	3	2	1	1	1	1	2	2	1	0	0	0	0	0	5	1	5	1	0	0	0	1	1	2	0	1	0	0	0	0	3	3	5
274	274	377s	221.211.131.10(????????)	1	33	3	2	2	12	2	2	2	1	1	2	2	2	2	3	1	2	3	1	2	1	0	1	0	1	1	4	2	5	1	1	0	0	1	2	1	1	1	0	1	1	1	2	1	1
275	275	415s	112.102.82.227(??????????	1	47	3	3	3	12	1	1	2	1	2	1	1	2	2	3	1	1	1	3	2	1	0	1	0	1	0	5	1	5	1	1	0	1	1	1	2	0	0	0	0	0	0	2	2	1
276	276	707s	223.104.101.43(???-???)	1	43	1	1	2	10	2	1	2	2	2	1	2	3	3	6	1	3	3	3	2	1	0	0	0	0	0	5	1	4	2	1	1	0	1	1	2	0	0	0	0	1	0	3	3	1
277	277	687s	118.198.230.221(???-???)	1	53	3	2	3	23	1	1	2	2	2	1	2	3	4	6	1	1	1	2	2	1	0	0	0	0	0	5	1	5	1	0	0	0	1	1	2	0	0	0	0	0	0	2	2	1
278	278	314s	171.82.148.224(???-???)	2	33	3	3	2	13	2	1	2	1	2	1	2	2	3	3	1	1	1	1	3	1	0	1	0	1	0	4	2	4	2	1	0	1	0	1	2	0	0	0	0	0	0	2	2	3
279	279	329s	100.122.57.23(???-???)	1	48	2	2	3	23	3	1	2	1	3	3	1	2	2	5	1	3	3	3	2	1	0	0	0	0	0	5	1	5	1	0	0	0	1	1	2	0	0	0	0	0	0	3	3	5
280	280	342s	27.203.233.97(???-???)	2	30	3	3	2	22	1	1	2	2	2	1	2	2	2	3	1	2	2	2	2	0	0	1	0	0	0	1	3	5	1	1	0	0	0	1	2	1	0	0	0	0	0	2	2	2
281	281	285s	223.104.90.154(???-???)	2	53	2	2	3	7	2	1	2	2	2	1	2	2	2	1	1	1	1	2	2	1	0	0	0	0	0	5	1	5	1	1	0	0	0	1	2	0	0	0	0	0	0	2	3	1
282	282	567s	223.104.63.218(???-???)	2	50	3	2	3	13	3	1	2	1	2	2	1	2	3	3	1	1	2	1	2	1	0	0	0	1	0	5	1	5	1	1	0	0	1	1	2	0	0	0	0	0	0	1	1	1
283	283	635s	111.42.34.202(????????)	2	51	2	2	3	12	3	1	2	1	1	1	1	1	1	1	1	3	1	3	3	1	0	0	1	1	0	5	1	5	1	0	0	1	1	1	2	0	0	0	0	0	0	1	3	1
284	284	443s	60.11.212.2(????????)	2	45	3	2	3	12	2	1	2	1	2	3	1	2	4	6	1	1	1	1	2	1	0	0	0	0	0	5	1	5	1	0	0	1	0	1	2	0	0	0	0	0	0	3	3	1
285	285	261s	183.92.249.161(???-???)	2	36	3	3	2	13	1	1	2	1	2	1	2	2	3	6	1	2	2	1	2	1	1	0	1	0	0	4	2	5	1	1	0	0	1	1	2	0	0	0	0	0	0	2	2	4
286	286	550s	117.136.7.225(??????????	2	36	3	2	1	12	2	1	2	1	2	1	1	3	3	1	1	2	2	2	2	1	0	1	0	0	0	4	2	4	2	1	0	0	0	1	2	0	0	0	0	0	0	2	2	2
287	287	473s	218.8.187.108(??????????	2	38	3	3	2	12	1	1	2	1	2	1	1	2	2	3	1	2	2	1	2	0	0	1	0	0	0	4	2	4	2	0	0	0	1	1	2	0	1	0	0	0	0	2	2	2
288	288	345s	111.41.99.168(????????)	2	42	3	2	2	12	1	1	2	1	1	1	1	2	2	1	1	2	2	1	2	1	1	1	1	1	1	5	1	5	1	1	1	1	1	1	2	0	0	0	0	0	0	2	2	1
289	289	218s	117.136.56.58(??????????	2	33	3	2	1	12	1	1	2	1	2	1	1	1	1	6	1	1	1	2	3	1	0	0	0	0	0	5	1	5	1	0	0	0	1	1	2	0	1	0	0	0	0	1	1	1
290	290	1452s	103.228.209.109(???-???)	2	47	3	3	2	7	2	1	2	1	2	2	1	2	2	1	1	1	1	2	3	1	0	1	0	1	0	5	1	4	2	1	0	1	1	1	2	0	0	0	0	0	0	1	1	1
291	291	215s	223.209.162.7(???-???)	2	32	3	3	1	13	1	1	2	1	2	1	3	1	2	1	1	2	2	1	2	1	1	1	1	1	1	4	2	5	1	1	0	0	0	1	2	0	0	0	0	1	1	2	2	4
292	292	269s	223.104.20.136(???-???)	2	27	3	3	1	13	2	1	2	1	2	1	2	2	3	6	1	3	2	1	3	1	0	0	1	1	0	4	2	4	2	1	0	1	0	1	2	0	0	1	0	1	0	3	3	1
293	293	243s	113.5.7.145(??????????	2	41	3	3	3	12	1	2	2	1	2	2	1	2	3	3	1	1	2	1	3	1	0	0	0	1	1	5	1	5	1	1	0	1	1	1	2	0	0	0	0	0	0	2	2	1
294	294	404s	113.5.4.56(??????????	2	24	3	2	1	12	1	1	2	1	2	1	1	2	2	1	1	1	1	1	2	1	0	0	1	1	0	5	1	5	1	1	0	0	1	1	2	0	0	0	0	0	0	1	1	4
295	295	897s	113.5.4.97(??????????	2	35	3	2	1	12	1	2	2	1	2	1	1	2	2	3	1	1	2	2	3	1	1	1	1	1	1	5	1	5	1	1	1	1	1	1	2	0	0	0	0	0	0	2	2	1
296	296	1005s	61.167.125.222(????????)	2	49	3	2	3	12	1	1	2	1	1	2	1	2	2	2	1	2	2	1	2	1	0	1	0	0	1	4	2	4	2	1	0	1	1	1	2	0	0	0	0	0	0	2	2	2
297	297	492s	223.104.65.39(???-???)	2	36	2	2	2	6	1	1	2	1	2	2	1	2	3	1	1	1	2	2	2	1	0	1	0	0	1	5	1	4	2	1	0	1	1	1	2	0	0	0	0	0	0	3	2	1
298	298	311s	113.5.3.134(??????????	1	53	3	2	3	12	2	1	2	3	2	2	2	3	2	1	1	1	2	1	3	1	0	0	0	0	0	5	1	5	1	1	0	0	1	3	0	1	1	0	1	0	1	3	3	3
299	299	666s	111.60.126.100(???-???)	1	32	3	3	1	13	2	1	1	2	2	1	3	1	4	1	1	1	2	3	2	1	0	0	0	1	1	5	1	5	1	0	0	1	1	2	1	0	1	0	0	0	0	2	2	1
300	300	1353s	113.5.3.249(??????????	2	36	3	3	2	12	3	1	2	1	2	1	2	2	2	3	1	1	2	1	2	1	1	1	1	1	0	4	2	4	2	1	0	0	1	1	2	1	0	0	0	0	1	2	2	2
301	301	398s	117.179.40.164(????????)	2	29	3	2	1	12	3	1	2	1	1	2	1	1	3	1	1	1	1	1	2	1	0	1	1	0	0	4	2	4	2	1	0	0	0	3	0	0	0	0	0	0	0	1	2	1
302	302	304s	112.101.115.117(????????)	1	48	3	3	3	12	2	2	1	1	2	1	1	2	1	1	1	1	1	2	2	0	0	1	1	1	0	2	4	5	1	0	0	0	1	1	2	0	0	0	0	0	1	3	3	1
303	303	656s	1.191.35.146(????????)	2	30	3	2	1	12	1	1	2	1	2	1	1	2	2	3	1	2	2	2	2	1	1	1	1	1	1	4	2	5	1	1	0	1	0	1	2	0	0	0	0	0	0	2	2	4
304	304	792s	36.46.205.54(???-???)	1	56	3	2	3	24	1	1	2	2	2	1	2	2	2	1	1	3	2	1	2	1	0	1	1	1	1	4	2	4	2	1	1	1	1	1	2	1	0	1	0	1	1	3	2	1
305	305	1215s	223.104.17.224(??????????	2	50	3	2	3	12	1	1	2	1	2	2	1	2	2	1	1	2	2	1	2	1	0	1	0	0	0	5	1	5	1	0	0	1	1	1	2	0	0	0	0	0	0	2	2	1
306	306	990s	117.140.134.153(???-???)	1	50	3	2	3	7	1	1	2	1	2	1	2	2	2	3	1	2	2	1	2	1	0	1	0	1	0	5	1	5	1	1	0	1	1	1	2	0	0	0	0	0	0	2	2	2
307	307	1427s	222.86.158.232(???-???)	1	33	2	2	1	8	2	1	2	2	1	1	2	2	2	6	1	2	2	1	2	1	0	1	0	1	0	4	2	4	2	1	0	1	1	1	2	1	0	0	0	0	0	2	2	1
308	308	421s	101.26.160.173(???-???)	2	35	3	2	2	10	1	2	2	1	2	1	1	2	2	1	1	1	1	1	2	1	0	1	0	0	0	5	1	4	2	1	0	1	1	1	2	0	0	0	0	0	0	2	2	1
309	309	314s	36.98.65.151(???-?????	1	33	3	2	1	10	2	2	2	1	3	1	1	3	2	6	1	2	2	2	2	1	0	0	0	1	0	4	2	4	2	1	0	1	1	1	2	0	0	0	0	1	1	2	1	1
310	310	209s	117.136.57.174(??????????	1	42	3	3	3	12	1	2	2	1	2	1	1	3	2	1	1	1	1	1	2	1	0	0	0	0	0	5	1	5	1	0	1	1	1	1	2	0	0	0	0	0	0	1	1	4
311	311	608s	221.211.138.5(????????)	1	50	3	2	3	12	2	1	2	1	2	1	2	2	2	3	1	2	2	1	2	1	0	0	0	1	1	4	2	3	5	1	0	1	1	1	2	0	0	0	0	0	0	2	2	1
312	312	371s	42.100.229.85(??????????	2	46	2	2	3	12	2	1	2	1	2	2	1	2	3	6	1	2	2	1	2	0	0	0	1	0	0	4	2	4	2	0	0	1	0	1	2	0	0	0	0	0	0	2	2	4
313	313	295s	112.98.190.147(????????)	2	30	3	2	2	12	1	1	2	1	1	1	1	2	2	6	1	1	2	1	3	0	0	0	0	1	0	5	1	5	1	0	0	1	0	1	2	0	0	0	0	0	0	2	2	1
314	314	1232s	123.164.230.163(????????)	1	48	2	2	3	12	3	1	2	2	2	2	1	2	2	3	2	2	2	1	2	1	0	0	0	1	0	4	2	4	2	1	1	0	0	1	2	0	0	0	0	1	1	1	2	4
315	315	566s	117.136.63.185(???-???)	2	40	3	2	3	26	1	1	2	2	2	1	2	3	4	2	1	2	2	1	2	1	0	0	0	0	0	2	4	5	1	0	1	0	0	1	2	1	0	0	0	0	0	2	3	4
316	316	235s	171.82.160.198(???-???)	2	35	3	3	2	13	1	1	2	1	2	1	2	2	4	6	1	2	2	3	2	0	0	1	0	1	0	5	1	2	4	1	0	0	0	1	2	0	0	0	0	0	0	3	3	5
317	317	973s	117.136.124.187(???-???)	1	47	1	1	1	17	2	1	1	1	2	2	1	3	2	4	1	2	2	1	2	0	1	1	0	0	0	5	1	5	1	1	1	1	1	1	2	0	0	0	0	0	0	1	2	2
318	318	839s	106.19.18.89(???-???)	2	56	3	2	3	14	1	1	2	1	2	2	1	2	1	5	1	1	2	2	2	1	0	0	1	1	0	4	2	4	2	1	1	0	1	1	2	0	0	0	0	0	0	2	2	1
319	319	384s	117.147.0.106(???-???)	1	32	2	2	2	31	2	1	2	1	2	1	2	4	4	6	1	2	2	1	2	0	0	1	0	0	0	4	2	4	2	1	0	0	1	2	1	1	1	0	0	0	1	3	3	1
320	320	362s	220.170.146.177(???-???)	2	45	2	2	3	14	1	1	2	1	2	1	1	1	2	5	1	2	2	1	2	1	1	1	1	1	1	5	1	5	1	1	0	0	1	1	2	0	0	0	0	0	0	2	2	1
321	321	820s	218.8.168.8(??????????	1	55	3	2	3	12	1	3	1	2	2	1	1	2	4	3	1	2	2	1	2	1	1	1	1	1	1	5	1	4	2	1	0	1	1	1	2	0	0	0	0	0	0	2	2	1
322	322	329s	42.48.144.185(???-???)	1	53	3	2	3	14	1	1	2	1	2	1	1	1	3	3	1	2	2	1	2	1	1	1	0	0	1	4	2	4	2	0	0	0	1	1	2	0	0	0	0	0	0	2	2	1
323	323	456s	117.136.57.197(??????????	1	35	3	3	2	12	2	1	2	1	2	1	2	2	1	3	1	1	2	1	2	1	0	0	0	1	1	4	2	4	2	1	0	1	0	1	2	0	0	0	0	0	0	2	2	4
324	324	360s	117.136.72.231(???-???)	1	37	3	2	2	30	1	1	2	1	2	1	1	2	4	6	1	3	3	1	2	1	0	0	0	1	0	5	1	4	2	1	0	1	1	1	2	0	0	0	0	0	0	2	2	4
325	325	507s	171.104.43.139(???-???)	1	52	3	2	2	7	2	1	2	1	1	2	1	2	4	6	1	3	3	1	3	0	0	0	0	1	0	5	1	5	1	0	0	1	0	1	2	0	0	0	0	1	0	2	1	3
326	326	729s	117.142.100.207(???-???)	2	29	1	2	1	7	2	1	2	1	1	2	2	2	2	6	1	1	1	2	2	1	0	0	0	1	1	2	4	5	1	1	1	0	0	1	2	0	0	1	0	0	1	2	2	4
327	327	554s	117.136.97.165(???-???)	1	55	3	2	3	7	2	1	2	2	2	1	2	2	3	3	1	2	2	1	2	1	1	1	1	1	1	5	1	4	2	0	0	0	1	1	2	1	0	1	0	0	0	2	2	1
328	328	362s	117.140.26.135(???-???)	2	38	3	2	3	7	1	1	2	1	2	1	2	2	2	4	1	1	3	1	2	1	0	1	0	1	0	4	2	4	2	1	0	0	0	2	1	1	1	0	0	0	1	2	2	3
329	329	514s	103.228.209.235(???-???)	2	55	3	2	3	7	1	1	2	1	2	1	2	2	2	3	1	2	2	1	2	0	0	1	0	0	0	5	1	5	1	1	0	0	1	1	2	0	0	0	0	0	0	2	2	4
330	330	282s	117.182.25.16(???-???)	1	33	2	2	2	7	1	1	2	1	2	1	1	2	2	6	1	2	2	2	3	1	0	0	0	0	0	4	2	4	2	1	1	0	1	1	2	0	0	0	0	0	0	2	2	1
331	331	317s	106.127.254.201(???-???)	2	35	2	2	2	7	1	1	2	1	1	1	1	2	3	1	1	2	2	1	3	1	0	0	0	0	0	5	1	5	1	1	1	1	1	1	2	0	0	0	0	0	0	2	2	1
332	332	492s	121.31.246.108(???-???)	2	42	3	2	3	7	1	2	2	1	2	1	1	2	2	2	1	2	2	1	3	1	0	1	0	0	0	5	1	4	2	1	0	0	1	3	0	0	1	0	0	1	0	2	2	3
333	333	250s	116.11.162.43(???-???)	2	28	2	2	1	7	1	1	2	1	2	1	1	2	3	6	1	1	2	1	2	1	0	0	0	0	0	5	1	5	1	0	0	1	0	1	2	0	1	0	0	0	0	2	2	1
334	334	267s	117.136.99.131(???-???)	1	43	1	1	1	7	2	1	2	1	2	2	1	2	3	3	1	2	2	1	3	1	0	0	1	1	0	5	1	4	2	1	0	0	1	1	2	0	0	0	0	0	0	2	2	4
335	335	446s	117.140.28.71(???-???)	1	30	3	2	1	7	1	1	2	1	3	3	1	2	4	6	1	2	2	1	3	0	0	0	1	0	0	5	1	5	1	1	0	0	1	1	2	0	0	0	0	0	0	2	1	1
336	336	386s	106.127.66.45(???-???)	2	40	2	2	3	7	1	1	2	1	2	2	1	4	4	1	1	1	1	1	3	1	0	1	1	1	1	5	1	5	1	1	1	1	1	1	2	0	0	0	0	0	0	1	1	1
337	337	355s	223.104.92.187(???-???)	2	45	3	3	3	7	1	1	2	1	1	3	1	2	2	3	1	2	2	1	2	1	0	1	0	1	1	5	1	4	2	1	1	0	1	1	2	0	0	0	1	1	1	2	2	4
338	338	618s	117.181.36.131(???-???)	1	40	2	2	3	7	1	1	2	1	2	1	2	2	2	6	1	2	1	2	2	1	0	0	0	0	0	5	1	4	2	0	0	0	1	1	2	0	0	0	0	0	0	3	3	1
339	339	1344s	180.143.23.162(???-???)	1	46	3	2	3	7	1	1	2	1	2	1	2	2	2	3	1	1	1	1	2	1	0	1	1	0	0	4	2	5	1	0	0	1	0	1	2	0	0	0	0	0	0	2	2	3
340	340	339s	117.136.98.151(???-???)	2	36	2	2	2	7	1	2	1	1	2	1	2	2	2	1	1	1	1	2	2	1	0	1	1	1	1	5	1	5	1	1	0	1	1	2	1	1	1	0	0	0	0	2	2	1
341	341	462s	116.1.178.173(???-???)	1	29	3	2	1	7	1	1	2	2	2	1	2	2	4	3	1	1	1	1	2	1	0	0	1	1	0	5	1	5	1	1	1	1	1	1	2	0	0	0	0	0	0	2	1	1
342	342	330s	171.105.99.108(???-???)	1	30	3	2	1	7	1	1	2	1	2	1	1	1	2	1	1	2	2	1	2	0	0	0	1	0	0	5	1	4	2	1	1	1	0	1	2	0	0	0	0	0	0	2	1	1
343	343	690s	117.182.202.236(???-???)	1	28	3	2	1	7	3	1	2	2	2	1	1	4	4	6	1	1	1	1	2	0	0	0	1	1	0	5	1	5	1	1	1	1	1	1	2	0	0	0	0	0	0	1	2	1
344	344	911s	117.136.14.232(???-???)	1	38	2	2	2	7	2	1	2	1	2	1	2	2	2	3	1	2	2	1	3	1	0	0	0	1	0	4	2	2	4	0	0	0	1	1	2	0	0	0	0	0	0	2	2	1
345	345	328s	117.183.169.138(???-???)	1	45	3	2	3	7	2	1	2	1	2	3	1	2	2	6	1	1	2	1	2	0	0	0	1	0	0	5	1	5	1	0	0	1	0	1	2	0	0	0	0	1	0	2	2	1
346	346	375s	171.110.57.50(???-???)	1	40	3	2	3	7	1	1	2	1	2	2	1	2	2	2	1	1	1	1	2	1	0	0	0	0	0	5	1	4	2	1	0	0	1	1	2	0	0	0	0	0	0	2	3	1
347	347	510s	171.104.130.203(???-???)	1	34	3	2	2	7	2	1	2	1	2	1	1	2	2	1	1	1	1	1	2	1	0	1	1	0	0	5	1	5	1	1	1	0	1	1	2	0	0	0	1	0	0	2	2	2
348	348	426s	106.127.233.176(???-???)	1	38	3	2	2	7	1	1	2	1	2	2	1	2	2	3	1	1	1	1	1	1	0	1	1	1	0	5	1	5	1	1	0	1	1	1	2	0	0	0	0	0	0	2	2	4
349	349	627s	223.104.92.215(???-???)	1	41	2	2	3	7	2	1	2	2	2	1	2	3	2	1	1	1	2	1	2	1	0	0	0	0	0	5	1	5	1	0	0	1	1	1	2	0	0	0	0	0	0	2	2	4
350	350	263s	223.104.93.14(???-???)	1	46	1	2	3	7	1	2	2	1	2	2	1	2	2	1	1	2	2	2	2	0	0	1	0	0	0	5	1	5	1	0	0	0	1	1	2	0	1	0	0	0	0	2	2	1
351	351	2579s	117.136.99.68(???-???)	2	45	2	2	3	7	2	1	2	1	2	1	2	2	2	3	1	3	2	3	2	1	0	0	1	1	0	4	2	4	2	1	0	0	1	1	2	0	0	0	0	0	0	3	3	1
352	352	701s	223.104.90.132(???-???)	2	41	3	2	3	7	2	1	2	1	2	1	2	2	2	3	1	2	1	1	2	1	1	1	0	1	0	5	1	4	2	0	0	1	1	1	2	0	0	0	0	0	0	2	2	4
353	353	441s	117.142.100.197(???-???)	1	39	3	3	3	7	1	1	2	2	2	1	2	2	3	3	2	2	2	1	2	1	0	0	0	1	0	5	1	5	1	1	0	1	0	1	2	1	1	0	0	0	1	2	1	2
354	354	852s	180.140.198.22(???-???)	1	48	2	2	3	7	1	2	2	1	1	1	1	3	1	1	1	2	2	2	3	1	0	1	1	0	1	5	1	5	1	0	0	0	1	1	2	0	0	0	0	0	0	1	1	1
355	355	392s	117.136.104.219(???-???)	2	31	3	3	2	11	1	1	2	1	2	1	2	2	2	1	1	2	2	1	2	1	0	1	0	0	0	1	3	5	1	1	0	1	1	1	2	1	0	0	0	1	1	2	2	4
356	356	304s	112.224.67.223(???-???)	2	40	3	2	2	22	2	2	2	2	2	2	1	3	4	6	1	2	3	2	2	1	0	0	0	0	0	5	1	5	1	0	0	0	1	1	2	0	0	0	0	0	0	1	3	1
357	357	420s	119.129.50.57(???-???)	1	36	3	3	2	6	2	1	1	2	2	1	1	2	2	1	1	2	2	1	3	0	0	0	1	0	0	4	2	5	1	1	1	1	1	1	2	0	0	0	0	0	0	2	3	1
358	358	368s	14.25.169.117(???-???)	1	50	3	2	2	6	1	2	2	1	2	1	1	2	2	4	1	2	2	2	2	1	1	1	1	1	1	4	2	5	1	0	0	1	0	1	2	0	0	0	0	1	0	2	2	1
359	359	227s	124.64.20.3(???-???)	1	50	3	3	3	12	2	1	1	1	2	2	1	1	2	1	1	2	3	3	3	0	0	0	0	1	0	5	1	5	1	1	1	1	1	1	2	0	1	1	0	0	0	2	2	4
360	360	180s	112.101.119.56(????????)	1	48	3	3	3	12	2	1	1	1	2	2	1	1	4	1	1	1	3	2	2	1	1	1	1	1	1	5	1	5	1	0	0	1	1	1	2	0	0	0	0	0	0	2	3	1
361	361	779s	221.210.134.113(????????)	2	41	3	2	2	12	1	1	2	1	2	1	2	2	2	3	1	2	2	1	2	1	1	1	1	1	1	5	1	5	1	1	0	1	1	1	2	0	0	0	0	0	0	2	1	4
362	362	1682s	113.5.7.8(??????????	1	38	2	2	3	12	2	1	1	1	2	1	2	2	2	4	1	2	3	1	3	1	0	1	0	1	0	4	2	5	1	1	0	0	1	1	2	0	0	0	1	1	1	2	2	4
363	363	629s	219.235.118.195(????????)	1	55	3	2	3	12	2	1	1	2	2	1	1	3	4	6	1	3	2	2	2	0	0	0	0	1	0	4	2	4	2	1	0	1	1	1	2	0	0	0	0	0	0	3	3	1
364	364	490s	221.207.253.220(??????????	2	48	2	2	3	12	1	1	1	1	1	1	2	2	3	3	2	2	2	1	2	1	0	0	0	0	0	4	2	4	2	0	0	1	1	1	2	0	0	0	0	0	0	2	2	2
365	365	577s	117.136.7.44(????????)	1	41	3	2	3	12	1	1	2	2	2	1	1	2	2	3	1	2	2	1	2	1	0	1	1	0	0	5	1	4	2	1	0	1	1	1	2	0	0	0	0	0	0	2	2	1
366	366	571s	43.225.208.158(??????????	1	50	3	2	2	12	1	1	2	1	2	1	2	1	2	2	1	2	2	3	2	1	0	0	0	0	0	4	2	4	2	1	0	1	0	1	2	0	0	0	0	0	0	3	2	1
367	367	332s	113.5.3.41(??????????	2	55	3	3	3	12	1	1	2	1	1	1	1	2	2	2	1	1	1	1	2	1	0	0	0	0	0	5	1	4	2	0	0	0	1	1	2	0	0	0	0	0	1	2	2	3
368	368	663s	113.8.126.103(????????)	2	38	3	3	2	12	3	1	2	1	2	1	2	1	2	1	1	2	2	1	2	1	1	1	0	1	0	4	2	4	2	1	0	1	1	1	2	1	1	0	1	0	1	2	2	1
369	369	663s	222.172.66.214(????????)	1	50	3	2	2	12	2	1	2	1	1	1	1	2	2	3	1	2	2	1	2	0	0	0	0	0	1	5	1	5	1	1	0	1	1	1	2	0	0	0	0	0	0	2	2	3
370	370	2477s	113.0.201.82(??????????	2	48	3	3	2	12	1	1	2	1	2	1	2	2	3	3	1	1	1	1	3	1	1	1	1	1	1	5	1	5	1	0	0	1	0	1	2	0	0	0	0	0	0	2	2	4
371	371	133s	42.100.4.180(??????????	1	53	3	2	3	12	2	1	1	2	2	2	2	3	3	5	1	1	2	2	2	0	1	0	0	0	0	2	4	1	3	0	1	0	0	1	2	0	0	1	0	0	0	2	2	2
372	372	313s	42.185.246.25(??????????	1	50	3	2	3	12	2	1	2	2	2	1	1	2	1	6	1	2	2	1	2	1	0	1	0	1	0	5	1	5	1	1	1	1	1	1	2	0	0	0	0	0	0	3	3	1
373	373	194s	1.57.22.102(????????)	1	45	3	2	3	12	2	1	2	1	1	1	2	3	2	1	1	1	1	2	1	1	0	0	0	0	0	5	1	5	1	0	1	0	1	1	2	1	0	0	0	0	0	1	2	2
374	374	215s	61.161.239.182(???-???)	1	35	3	3	2	12	1	2	2	1	2	3	1	3	2	6	1	1	2	1	2	0	0	0	1	0	0	4	2	4	2	0	1	0	1	1	2	0	1	0	0	0	0	2	1	4
375	375	547s	111.41.168.214(??????????	1	42	3	4	3	12	1	2	2	1	1	1	1	2	1	6	1	1	2	2	2	1	0	0	1	0	0	5	1	4	2	0	0	0	1	1	2	0	0	0	0	0	0	2	2	1
376	376	430s	112.99.225.153(????????)	1	33	3	2	2	12	2	1	2	1	2	1	1	2	2	2	1	2	2	1	2	0	0	1	0	1	1	4	2	5	1	1	1	1	1	1	2	0	0	0	0	0	0	2	1	2
377	377	1258s	113.5.7.21(??????????	2	40	3	3	3	12	2	1	2	1	2	1	2	1	3	3	1	2	2	1	2	0	0	0	0	1	0	5	1	5	1	1	0	1	0	3	0	0	0	0	1	1	0	2	2	3
378	378	399s	223.104.240.204(???-???)	1	50	3	2	3	30	1	1	1	1	2	1	1	2	1	1	1	1	3	3	2	1	0	0	0	0	0	5	1	4	2	0	0	1	1	1	2	0	0	0	1	0	0	3	3	1
379	379	265s	183.225.2.227(???-???)	1	48	3	2	3	30	1	1	1	1	2	3	1	2	4	1	1	1	2	1	2	1	0	0	0	0	0	5	1	5	1	0	0	0	1	1	2	0	0	0	0	0	1	2	2	1
380	380	635s	117.179.166.43(??????????	1	55	3	2	3	12	2	1	1	1	2	1	1	2	4	2	1	1	1	1	1	1	0	0	1	0	1	5	1	4	2	1	0	1	1	1	2	0	0	0	0	0	0	2	3	1
381	381	413s	117.136.27.13(???-???)	1	50	3	2	2	5	1	1	2	2	2	1	2	2	2	6	1	1	1	1	2	1	0	1	0	0	0	4	2	5	1	1	0	1	1	1	2	1	0	0	0	0	1	2	2	1
382	382	316s	111.41.169.112(??????????	1	35	2	2	2	12	2	1	2	3	3	2	2	3	1	5	1	3	2	1	2	1	0	0	1	0	0	3	5	2	4	1	1	1	1	2	1	1	1	0	0	1	1	2	2	2
383	383	1120s	1.62.125.90(??????????	2	44	3	2	3	12	1	1	2	1	2	2	1	2	3	3	1	1	2	1	3	1	0	0	0	0	0	5	1	5	1	1	0	0	0	1	2	0	0	0	0	0	0	2	2	1
384	384	217s	60.11.208.131(????????)	2	45	3	2	3	12	2	1	2	3	3	3	1	2	4	6	1	2	2	1	3	1	0	0	0	0	0	5	1	5	1	0	0	0	1	1	2	0	0	0	0	0	0	3	3	1
385	385	488s	117.136.56.143(??????????	1	50	3	3	3	12	2	1	2	1	2	1	3	4	4	6	1	1	1	2	2	0	0	0	0	1	0	5	1	5	1	1	0	0	0	1	2	0	0	0	0	0	0	3	3	3
386	386	414s	116.55.186.209(???-??????)	1	42	3	2	2	30	3	1	1	1	2	2	1	4	4	1	1	3	1	1	2	1	0	1	1	1	1	5	1	5	1	1	1	1	1	1	2	0	0	0	0	0	0	1	1	1
387	387	102s	106.57.108.167(???-???)	1	35	3	3	1	30	2	1	2	2	2	3	1	2	2	2	1	2	2	1	2	1	0	0	0	0	0	5	1	5	1	1	1	0	0	1	2	0	0	0	0	0	0	1	2	2
388	388	492s	117.136.72.7(???-???)	1	56	3	2	3	30	1	1	1	1	1	1	1	4	4	6	1	3	1	3	3	1	0	0	0	0	0	5	1	4	2	0	0	0	1	1	2	0	0	0	0	0	0	1	1	1
389	389	1412s	39.128.48.96(???-???)	1	54	3	2	3	30	2	1	1	1	2	1	2	2	1	6	1	1	1	3	3	1	0	1	0	0	0	5	1	4	2	0	0	0	1	1	2	0	0	0	0	0	0	2	2	1
390	390	368s	39.128.55.91(???-???)	1	41	3	2	3	30	1	2	2	1	2	1	1	2	2	1	1	2	2	1	3	1	0	1	1	1	0	5	1	5	1	0	0	1	1	1	2	0	0	0	0	0	0	2	2	1
391	391	279s	112.115.152.150(???-???)	1	50	3	2	3	30	3	1	2	2	2	2	2	3	2	1	1	1	1	1	2	0	0	0	1	0	0	5	1	5	1	0	0	1	0	1	2	1	0	0	0	0	0	2	2	1
392	392	626s	117.136.72.73(???-???)	1	45	3	2	2	30	2	1	1	1	2	1	3	2	4	1	1	3	3	3	3	1	0	0	1	1	0	5	1	4	2	1	0	1	1	1	2	0	0	0	0	0	0	3	3	1
393	393	579s	223.104.240.179(???-???)	2	43	2	2	2	30	1	1	2	1	2	1	1	2	2	3	1	1	2	2	2	1	0	0	1	1	0	5	1	5	1	0	0	1	1	1	2	0	0	0	0	1	0	2	2	1
394	394	752s	223.104.240.22(???-???)	1	39	3	2	2	30	2	1	2	1	1	1	1	2	3	1	1	3	2	1	2	1	0	0	0	1	1	5	1	5	1	1	0	0	1	1	2	0	0	0	0	0	0	2	2	1
395	395	193s	218.9.4.69(????????)	2	45	3	2	2	12	2	2	2	1	2	1	1	2	2	6	1	3	3	3	3	0	0	0	1	1	0	4	2	4	2	1	1	0	0	3	0	0	0	0	0	0	1	3	3	1
396	396	326s	71.70.75.154(???-???)	2	36	3	3	2	12	1	3	2	2	2	1	1	2	1	6	1	1	1	1	3	1	0	0	0	0	0	5	1	5	1	0	0	0	1	1	2	1	0	0	0	0	0	1	1	3
397	397	992s	113.5.4.151(??????????	2	55	3	2	3	12	2	1	2	1	2	2	1	3	4	1	1	3	3	3	3	1	0	0	0	0	0	4	2	4	2	0	1	0	0	1	2	0	0	0	0	0	0	3	3	3
398	398	327s	223.104.240.67(???-???)	1	50	2	3	3	30	1	1	2	1	1	2	1	3	3	1	1	1	2	1	2	1	0	0	0	0	0	1	3	5	1	1	0	0	0	1	2	0	0	1	0	0	0	2	2	3
399	399	927s	39.128.18.250(???-???)	1	34	2	2	1	30	2	1	2	2	1	2	3	3	2	2	1	1	2	2	3	0	0	0	0	0	1	4	2	5	1	1	0	1	1	2	1	0	1	0	0	0	0	3	3	1
400	400	326s	117.136.72.202(???-???)	1	30	3	1	1	30	2	1	1	2	2	2	1	3	2	6	1	1	1	3	3	1	0	0	1	1	0	5	1	5	1	1	0	0	0	1	2	0	0	0	0	0	0	2	2	4
401	401	449s	39.128.23.36(???-???)	1	42	2	2	2	30	1	1	2	1	2	1	1	3	1	1	1	1	1	1	2	0	1	0	0	0	0	5	1	4	2	1	1	1	1	1	2	0	0	0	0	0	0	2	2	1
402	402	517s	113.123.110.146(???-???)	2	41	3	3	2	22	2	1	2	1	2	1	2	2	4	3	1	2	2	2	3	1	0	0	0	1	1	4	2	4	2	1	1	1	1	1	2	1	1	0	0	0	1	2	2	1
403	403	2584s	116.52.99.216(???-???)	2	38	3	1	1	30	1	1	2	1	2	1	1	2	2	5	1	2	2	2	2	0	1	0	0	0	0	5	1	4	2	0	0	1	0	1	2	0	0	0	0	1	0	2	2	1
404	404	653s	117.136.72.222(???-???)	1	45	3	2	2	30	1	1	1	1	2	1	1	2	3	2	1	2	2	2	2	1	1	1	1	1	0	5	1	4	2	1	0	1	1	1	2	0	0	0	0	0	0	2	2	1
405	405	434s	222.56.36.232(???-???)	1	37	3	2	2	30	2	1	2	1	1	1	1	3	1	1	1	1	2	2	3	1	0	0	0	0	0	5	1	5	1	1	1	0	1	1	2	0	0	0	0	0	0	1	1	1
406	406	323s	223.104.17.238(??????????	2	40	3	4	3	12	2	1	2	1	2	2	1	2	2	3	1	2	2	1	2	1	0	0	0	1	1	5	1	5	1	1	0	1	1	1	2	0	0	0	0	1	1	2	2	1
407	407	1854s	117.179.27.81(???????????)	1	46	3	2	3	12	2	1	1	1	2	1	2	2	2	3	2	2	2	1	3	1	0	1	1	1	1	4	2	4	2	1	1	0	1	1	2	1	1	1	1	0	1	2	2	4
408	408	413s	117.136.71.204(???-???)	2	32	3	2	1	30	1	1	2	1	1	1	2	2	2	3	1	2	2	1	3	0	0	1	0	0	0	5	1	5	1	1	0	0	0	1	2	0	0	0	0	0	0	2	1	1
409	409	216s	49.119.235.78(???-??????)	1	36	3	2	2	29	2	1	2	1	1	2	2	2	4	6	1	1	1	1	2	1	0	0	0	0	0	5	1	5	1	1	0	1	1	1	2	1	0	0	0	0	0	2	1	1
410	410	327s	117.136.30.135(???-???)	1	46	2	2	3	3	1	1	2	1	2	1	2	2	4	4	1	2	2	1	3	1	0	0	0	1	0	4	2	4	2	1	1	1	1	1	2	0	0	1	0	1	0	2	2	1
411	411	369s	183.197.144.73(???-???)	1	34	3	2	2	10	2	1	2	1	2	1	1	2	4	6	1	3	2	1	3	0	0	0	1	1	1	5	1	5	1	1	0	1	1	1	2	0	0	0	0	0	0	2	3	1
412	412	540s	223.104.63.254(???-???)	1	36	3	2	2	6	2	2	2	1	2	1	1	1	2	3	1	2	2	1	2	1	0	1	1	0	0	5	1	5	1	1	0	0	1	1	2	1	0	0	0	0	0	2	2	2
413	413	395s	117.136.53.106(???-???)	1	37	3	2	3	13	1	1	2	2	2	1	2	2	2	3	1	2	2	1	2	1	0	1	0	0	0	4	2	5	1	0	0	1	1	1	2	0	0	0	0	0	0	2	2	3
414	414	338s	223.73.130.145(???-???)	1	40	3	2	2	6	1	1	2	1	1	1	1	2	2	1	1	1	2	2	2	0	0	1	0	1	0	5	1	5	1	0	0	1	1	1	2	0	1	0	0	1	1	2	2	4
415	415	301s	117.136.38.142(???-???)	1	46	3	3	3	2	1	1	1	1	2	3	1	2	2	3	1	1	2	2	2	0	0	0	0	1	0	4	2	4	2	1	0	0	0	1	2	0	0	0	0	0	0	2	2	1
416	416	272s	223.104.65.225(???-???)	2	40	3	2	2	6	1	1	2	2	2	1	2	3	1	3	1	2	2	2	2	1	0	1	0	0	0	2	4	4	2	1	0	0	0	1	2	0	0	0	0	0	0	2	2	2
417	417	296s	223.74.76.247(???-???)	1	45	3	2	3	6	1	1	2	1	2	1	1	2	4	3	1	1	1	2	3	1	0	0	0	0	0	5	1	4	2	0	0	1	1	1	2	0	0	0	0	0	0	2	2	1
418	418	293s	58.45.103.0(???-???)	1	34	3	3	2	14	2	1	1	1	2	1	1	2	2	6	1	1	1	3	3	1	0	0	0	0	0	5	1	5	1	1	0	0	1	1	2	1	0	0	0	0	0	3	3	5
419	419	428s	59.48.41.72(???-???)	2	38	3	2	3	23	3	1	2	1	1	1	1	2	2	6	1	1	1	1	3	1	0	0	0	0	0	4	2	5	1	1	0	0	0	1	2	0	0	0	0	1	0	1	1	2
420	420	314s	120.10.207.122(???-???)	1	37	3	2	2	10	2	1	2	1	2	1	2	2	2	3	1	1	1	1	2	1	0	0	0	0	0	5	1	5	1	1	1	1	1	1	2	0	1	0	1	1	0	2	2	1
421	421	354s	124.64.19.109(???-???)	1	38	3	2	2	6	2	1	1	1	2	1	1	2	4	3	1	1	1	1	2	1	0	1	0	0	0	5	1	4	2	0	0	1	1	1	2	0	0	0	0	0	0	2	1	1
422	422	420s	223.104.101.203(???-???)	1	51	3	3	3	10	1	1	1	1	2	1	1	3	4	1	1	3	2	1	2	0	0	0	0	1	0	5	1	5	1	0	0	0	1	1	2	0	0	0	0	0	0	2	2	1
423	423	163s	112.5.233.246(???-???)	2	32	3	2	2	4	2	1	2	1	2	1	2	2	2	3	1	2	2	2	2	1	0	0	0	1	0	5	1	5	1	1	0	0	1	1	2	0	0	0	0	0	0	2	2	4
424	424	883s	119.103.3.241(???-???)	1	45	3	3	2	13	1	1	2	1	2	1	2	1	4	1	1	1	2	2	2	1	0	0	0	0	0	4	2	5	1	1	0	0	0	1	2	1	0	0	0	0	0	2	2	1
425	425	468s	110.52.43.68(???-???)	1	31	3	3	2	14	3	1	1	1	2	1	1	2	2	1	1	1	1	1	2	1	0	0	0	1	0	4	2	5	1	1	0	1	1	2	1	0	1	0	0	0	1	3	2	1
426	426	399s	36.98.26.241(???-?????	1	34	3	2	1	10	2	1	2	1	2	2	1	3	3	1	1	1	3	3	2	1	0	0	1	0	0	5	1	4	2	0	0	1	0	1	2	0	0	0	0	1	0	2	2	4
427	427	453s	36.5.159.191(???-???)	2	38	3	2	2	1	2	1	2	2	1	1	1	2	1	3	1	2	2	1	2	1	0	0	0	1	0	4	2	4	2	1	1	0	1	1	2	0	0	1	0	1	1	2	2	2
428	428	1070s	106.119.67.254(???-???)	1	39	3	3	3	10	2	1	1	2	2	1	1	2	3	3	1	2	2	2	2	0	0	1	0	0	0	4	2	4	2	1	0	1	0	1	2	0	0	0	0	0	0	2	2	1
429	429	343s	106.16.138.84(???-???)	2	36	3	3	3	14	1	1	2	1	2	1	2	1	4	3	1	2	2	1	2	0	0	1	0	1	0	5	1	5	1	1	1	0	1	1	2	0	0	0	0	0	0	2	1	1
430	430	611s	112.224.67.174(???-???)	1	40	3	3	3	22	3	1	2	1	2	1	1	2	2	1	1	3	2	1	3	1	0	0	0	0	0	5	1	5	1	1	1	1	1	1	2	0	0	0	0	0	1	1	1	1
431	431	233s	100.122.57.73(???-???)	1	40	3	3	2	22	1	1	1	2	1	1	2	2	3	5	1	1	2	2	3	0	0	0	1	0	0	2	4	5	1	0	0	1	0	1	2	0	0	0	0	0	0	2	2	1
432	432	551s	117.136.89.81(???-???)	1	26	3	3	1	14	2	1	2	1	2	1	3	2	4	6	1	3	2	1	2	1	0	0	0	0	0	5	1	5	1	1	0	0	1	1	2	0	0	0	0	1	0	2	2	4
433	433	191s	58.45.31.147(???-???)	1	31	3	3	1	14	2	1	2	1	1	2	1	4	1	1	1	1	2	1	3	1	0	0	0	0	0	5	1	4	2	0	0	0	1	1	2	0	0	0	0	1	0	2	3	1
434	434	1313s	113.200.204.28(???-???)	2	40	2	2	3	24	2	1	2	1	1	1	1	2	2	4	1	1	1	1	2	0	0	1	0	0	0	5	1	4	2	0	0	1	0	1	2	1	0	0	0	0	0	2	1	1
435	435	350s	223.104.63.200(???-???)	1	29	3	2	1	6	3	1	2	1	2	1	3	2	4	6	1	1	1	1	3	1	1	1	1	1	0	5	1	4	2	1	0	0	1	1	2	0	0	0	0	0	0	3	3	1
436	436	506s	36.157.152.135(???-???)	2	34	3	4	2	14	1	1	2	1	2	1	2	2	3	1	1	2	2	1	2	1	0	1	1	1	1	5	1	5	1	1	0	1	1	1	2	1	1	0	0	0	1	2	2	1
437	437	343s	117.136.12.122(???-???)	2	38	3	2	3	6	1	1	2	2	2	1	2	2	2	3	1	2	2	1	2	1	0	0	0	1	1	3	5	5	1	1	0	1	0	1	2	0	0	0	0	0	0	2	2	1
438	438	211s	218.75.210.180(???-???)	2	30	3	3	1	14	1	1	2	1	2	1	1	3	3	3	1	2	2	1	3	1	0	0	1	1	0	4	2	5	1	1	0	1	1	1	2	1	1	0	0	0	0	2	2	2
439	439	435s	117.136.89.82(???-???)	1	31	3	3	2	14	1	1	2	1	2	1	1	3	4	6	1	1	1	1	3	0	0	1	0	0	0	5	1	5	1	1	0	0	0	1	2	0	0	0	0	0	1	2	3	1
440	440	312s	117.136.31.219(???-???)	1	41	3	3	3	6	1	1	1	1	2	1	2	1	1	1	1	1	2	1	2	1	1	1	0	0	0	5	1	5	1	0	0	1	0	1	2	1	0	0	0	0	0	1	2	1
441	441	283s	223.104.21.91(???-???)	1	26	3	3	1	14	1	1	1	1	2	1	1	2	2	3	1	3	2	1	1	1	0	0	1	0	0	4	2	4	2	0	0	1	1	1	2	0	0	0	0	0	0	2	2	4
442	442	509s	221.192.178.92(???-???)	1	40	3	3	3	10	1	2	2	1	2	1	1	1	3	1	1	2	2	1	2	0	0	1	1	1	0	5	1	4	2	1	0	0	1	1	2	0	0	0	0	0	0	2	2	2
443	443	605s	117.136.40.155(???-???)	1	36	3	2	2	6	3	1	1	1	2	1	2	2	2	2	1	1	2	1	3	1	0	0	0	1	0	2	4	2	4	1	1	0	0	2	1	1	1	0	0	1	1	2	3	3
444	444	547s	119.4.253.30(???-???)	1	31	3	2	2	26	1	1	2	2	2	1	1	2	3	1	1	1	1	2	2	0	0	1	0	0	0	5	1	5	1	1	1	1	1	2	1	1	1	0	0	0	0	2	2	2
445	445	1252s	117.136.88.74(???-???)	1	37	3	2	2	14	1	2	1	1	1	1	1	2	2	3	1	2	2	1	3	1	0	0	1	0	0	5	1	5	1	0	0	1	1	1	2	0	0	0	0	0	0	2	2	4
446	446	313s	36.157.147.171(???-???)	1	43	3	2	2	14	1	1	2	1	2	3	1	2	2	1	1	1	1	3	2	0	0	0	0	1	0	4	2	4	2	0	0	0	1	1	2	0	0	0	0	1	0	1	3	5
447	447	471s	42.249.46.43(???-???)	1	38	3	2	3	18	1	1	2	1	2	1	2	2	3	3	1	2	2	1	2	1	1	1	1	1	0	5	1	5	1	0	0	1	0	1	2	0	0	0	0	0	0	2	3	1
448	448	450s	120.230.64.80(???-???)	1	30	3	3	2	6	2	1	1	2	2	1	1	4	4	6	1	1	1	1	2	1	0	0	0	1	0	4	2	4	2	1	1	1	1	1	2	0	0	0	0	0	0	2	3	4
449	449	1860s	218.75.210.180(???-???)	1	28	3	3	1	14	2	1	2	1	1	1	1	3	4	6	1	2	1	2	3	1	0	0	0	1	1	5	1	5	1	0	0	0	1	1	2	0	0	1	0	0	0	2	1	1
450	450	515s	114.242.248.43(???-???)	1	37	2	2	2	2	1	1	2	1	2	2	2	2	3	2	1	2	2	1	2	1	0	1	0	1	0	5	1	5	1	0	0	1	0	1	2	1	1	1	1	1	1	2	2	1
451	451	172s	117.136.79.72(???-???)	1	28	3	3	1	6	2	1	1	2	3	1	2	1	4	6	1	1	1	2	2	1	0	0	0	1	1	4	2	4	2	0	0	1	1	1	2	0	0	0	0	0	0	3	3	1
452	452	212s	117.136.79.222(???-???)	1	38	3	3	3	6	2	1	2	1	2	2	2	2	4	5	1	1	1	2	2	1	0	1	0	0	1	5	1	5	1	1	1	1	1	1	2	0	0	0	1	1	0	2	2	5
453	453	257s	116.6.79.82(???-???)	2	32	3	2	2	6	1	1	2	1	2	1	2	2	2	6	1	2	2	2	2	1	1	1	1	0	0	4	2	1	3	1	0	0	0	1	2	1	0	0	0	0	0	3	2	1
454	454	441s	117.136.41.30(???-???)	1	42	3	2	3	6	2	1	1	2	2	1	2	2	4	6	1	3	2	3	2	1	0	0	0	1	0	5	1	4	2	0	1	0	0	3	0	1	1	0	0	1	0	3	3	1
455	455	258s	117.136.41.13(???-???)	1	42	3	2	3	6	1	1	2	1	2	2	2	2	2	6	1	1	1	1	3	0	0	1	0	0	0	2	4	4	2	0	0	1	0	2	1	1	0	0	0	0	0	2	2	2
456	456	335s	61.148.244.9(???-???)	1	43	3	3	3	2	2	1	2	2	2	1	2	2	2	6	1	1	2	1	2	1	1	0	0	0	0	5	1	5	1	1	0	1	0	1	2	1	0	0	0	0	0	3	3	1
457	457	588s	36.157.161.3(???-???)	2	30	3	3	2	14	3	1	2	1	2	1	1	2	3	1	1	1	1	2	2	1	0	0	0	0	0	5	1	5	1	1	0	0	0	1	2	0	0	0	0	0	0	1	1	1
458	458	478s	106.119.5.83(???-?????	1	43	3	2	3	10	2	2	2	1	2	1	1	2	1	6	1	2	2	1	2	1	0	0	1	0	0	5	1	2	4	1	0	0	1	1	2	0	0	0	0	0	0	2	2	1
459	459	300s	27.188.252.88(???-???)	1	33	3	3	2	10	2	1	1	2	1	1	1	2	4	1	1	1	1	1	3	1	0	0	0	0	0	5	1	5	1	0	0	1	1	1	2	0	0	0	0	0	0	3	2	1
460	460	263s	121.8.239.150(???-???)	1	36	3	2	2	6	2	2	1	2	2	1	2	2	4	6	1	1	1	2	2	1	0	0	0	1	0	5	1	5	1	1	0	0	1	2	1	1	0	0	0	0	1	2	2	1
461	461	388s	139.207.206.155(???-???)	1	32	3	2	2	26	1	1	2	1	2	1	2	3	2	3	1	2	2	2	2	0	0	1	1	1	0	5	1	5	1	1	0	1	1	1	2	0	1	0	0	0	0	2	2	1
462	462	207s	120.9.139.37(???-???)	1	33	3	3	2	10	2	1	1	2	2	2	1	2	2	6	1	1	1	2	3	0	0	0	0	1	0	4	2	4	2	0	1	0	1	2	1	0	0	0	0	0	0	2	2	1
463	463	337s	183.199.92.183(???-???)	1	43	3	3	3	10	3	1	2	2	3	3	2	1	4	6	1	3	3	3	2	1	0	0	0	0	1	4	2	4	2	0	1	0	0	1	2	0	0	0	0	0	0	2	3	4
464	464	412s	183.199.94.218(???-???)	1	33	3	3	2	10	1	1	2	3	2	1	1	1	4	1	1	1	1	1	2	1	0	0	0	1	1	5	1	5	1	1	0	1	1	1	2	0	0	0	0	0	1	3	2	2
465	465	532s	125.67.66.24(???-???)	2	57	3	1	2	26	1	1	2	1	1	2	1	2	2	1	1	2	2	2	2	1	1	1	0	0	0	5	1	4	2	0	0	0	1	1	2	0	0	0	0	0	0	2	2	4
466	466	296s	171.210.167.175(???-???)	1	38	3	3	2	26	1	1	2	2	2	1	1	2	4	5	1	1	2	1	2	1	0	1	0	1	0	5	1	5	1	1	0	1	1	1	2	0	0	0	0	0	0	2	2	1
467	467	447s	119.5.130.93(???-???)	1	31	3	2	2	26	1	1	2	1	1	2	1	2	3	4	1	2	2	1	3	1	0	1	0	1	1	5	1	4	2	1	0	0	1	1	2	0	0	0	0	0	0	2	2	3
468	468	597s	182.129.212.175(???-???)	2	33	3	2	2	26	2	2	2	2	2	1	2	2	2	6	1	2	2	1	2	1	0	0	0	1	1	5	1	5	1	1	0	1	0	1	2	0	0	0	0	0	0	2	3	3
469	469	304s	39.130.118.74(???-???)	1	49	3	2	3	30	2	2	1	1	3	3	1	4	4	1	1	1	1	3	1	1	0	0	0	0	0	5	1	3	5	1	0	0	1	1	2	0	0	1	0	0	0	3	3	5
470	470	785s	221.192.178.91(???-???)	1	45	3	2	3	10	2	1	2	2	2	1	2	2	4	6	1	1	1	3	2	1	0	0	0	0	1	4	2	4	2	0	0	1	0	1	2	0	0	0	0	0	0	3	3	5
471	471	440s	117.136.82.215(???-???)	1	31	3	2	2	26	1	1	2	1	1	1	1	2	1	4	1	2	2	1	3	1	1	1	1	1	0	5	1	4	2	0	0	1	1	1	2	0	0	0	0	0	0	2	2	1
472	472	459s	123.171.2.39(???-???)	1	45	3	3	3	22	2	1	2	2	2	1	2	3	2	3	1	1	3	3	2	0	0	0	0	1	0	4	2	4	2	1	0	0	0	2	1	0	0	0	0	0	1	2	2	1
473	473	607s	218.89.91.95(???-???)	1	48	3	2	3	26	3	1	1	3	2	1	1	2	3	6	1	1	1	1	3	1	0	1	1	1	1	5	1	4	2	1	0	0	0	1	2	0	0	0	0	1	1	2	2	1
474	474	219s	218.17.218.66(???-???)	1	35	3	3	2	6	2	1	3	1	2	1	1	3	4	6	1	1	1	2	2	1	0	1	1	1	0	5	1	5	1	0	1	1	1	1	2	1	1	1	0	0	0	3	3	5
475	475	827s	61.158.147.252(???-???)	1	42	3	3	3	11	2	1	1	1	2	1	1	2	3	6	1	2	2	2	2	0	0	0	0	1	0	5	1	5	1	1	0	1	1	2	1	0	1	0	1	0	0	3	3	1
476	476	646s	120.227.45.11(???-???)	1	40	3	3	3	14	2	1	2	1	2	1	1	1	2	3	1	2	2	1	3	1	0	1	0	0	1	4	2	4	2	1	0	0	1	1	2	0	0	0	0	0	0	2	2	1
477	477	328s	36.61.148.157(???-???)	1	40	3	3	3	1	2	1	2	1	1	1	2	1	4	1	1	3	2	2	3	1	0	0	0	1	0	5	1	5	1	0	1	1	0	1	2	1	1	1	0	0	0	3	3	1
478	478	287s	223.104.23.164(???-???)	1	39	3	3	3	9	2	1	1	1	2	1	2	2	2	3	1	3	1	1	2	1	0	1	0	0	0	4	2	4	2	0	0	0	1	1	2	1	1	0	0	0	1	2	2	1
479	479	1567s	221.192.179.35(???-?????	1	45	3	2	3	10	3	1	1	1	2	1	1	2	4	3	1	1	3	1	3	1	0	0	0	0	0	5	1	4	2	1	0	1	1	2	1	0	1	0	1	1	1	3	3	1
480	480	350s	106.121.181.114(???-???)	1	40	3	2	2	22	2	1	2	1	2	1	1	1	3	6	1	1	2	3	3	1	0	1	0	1	0	5	1	4	2	1	1	1	1	1	2	0	0	0	1	1	0	2	2	2
481	481	389s	117.136.78.111(???-???)	2	38	3	4	2	22	3	1	2	1	2	1	1	2	1	6	1	1	3	1	2	1	0	1	0	1	0	5	1	5	1	0	0	1	1	1	2	0	0	0	0	1	0	1	1	1
482	482	250s	100.122.57.81(???-???)	2	44	3	3	3	22	3	1	2	1	2	1	1	2	2	6	1	1	2	1	2	1	0	0	0	0	0	5	1	5	1	1	0	1	1	1	2	0	1	0	0	0	0	3	3	1
483	483	257s	100.122.57.70(???-???)	2	45	3	3	3	22	1	1	2	1	2	1	3	2	4	6	1	1	1	1	3	0	0	1	0	0	0	5	1	5	1	1	0	0	1	1	2	0	0	0	0	0	0	2	1	1
484	484	187s	112.224.74.163(???-???)	1	49	3	3	3	22	1	3	3	3	1	2	2	2	2	4	1	3	3	1	3	1	0	0	0	0	0	5	1	5	1	1	1	1	1	1	2	0	0	0	0	0	1	3	3	5
485	485	198s	112.225.209.179(???-???)	2	27	3	3	1	22	1	1	2	2	1	2	1	2	2	1	1	1	1	2	2	0	0	0	0	1	0	5	1	5	1	1	0	0	0	1	2	0	0	0	0	0	0	1	2	4
486	486	346s	218.75.210.180(???-???)	2	50	3	2	3	14	2	2	2	1	2	3	1	3	1	1	1	1	1	2	2	1	1	1	0	0	0	5	1	5	1	0	0	1	0	1	2	0	0	0	0	0	1	1	1	1
487	487	399s	223.104.190.134(???-???)	1	40	3	2	2	22	2	1	1	1	2	1	1	2	2	1	1	1	1	2	2	1	1	1	0	0	0	4	2	4	2	0	0	0	1	1	2	0	0	0	0	0	0	2	2	1
488	488	337s	117.172.189.138(???-???)	1	37	3	2	2	26	1	1	2	1	1	1	2	2	2	6	1	3	2	2	3	1	1	1	1	1	1	5	1	4	2	1	0	0	1	1	2	1	0	0	0	0	0	2	2	1
489	489	247s	114.238.220.95(???-???)	1	35	3	3	2	16	2	1	1	2	2	1	1	2	1	3	1	3	3	1	3	1	1	0	0	1	0	4	2	4	2	0	0	0	1	1	2	0	0	0	0	0	0	1	2	2
490	490	397s	111.61.101.92(???-???)	1	50	3	3	3	10	1	1	1	2	2	2	2	2	4	5	1	1	1	1	2	0	0	0	0	1	1	4	2	2	4	0	0	0	1	1	2	0	0	0	0	0	0	2	2	1
491	491	227s	223.104.103.34(???-???)	2	36	2	2	2	10	2	1	2	2	3	1	1	4	4	3	1	3	3	1	2	0	0	0	0	1	0	5	1	4	2	1	1	0	0	1	2	0	0	0	0	0	0	3	3	1
492	492	398s	113.213.95.70(???-???)	1	47	3	2	3	15	3	1	1	2	3	3	1	2	2	6	1	1	3	2	3	0	0	0	0	1	0	5	1	5	1	0	0	1	0	1	2	0	0	0	0	0	0	1	3	1
493	493	285s	117.136.47.181(???-???)	2	38	2	2	2	10	2	1	2	1	2	3	1	4	4	6	1	1	2	1	3	1	0	0	1	1	0	5	1	5	1	1	0	0	0	1	2	0	0	0	0	1	0	2	3	3
494	494	438s	106.6.64.147(???-???)	1	40	3	3	3	17	2	1	1	3	1	1	2	2	3	3	1	1	1	1	3	1	0	0	0	0	0	5	1	5	1	1	0	0	0	1	2	0	0	0	0	0	0	2	2	1
495	495	419s	61.158.152.237(???-???)	2	40	3	2	2	11	2	2	2	2	2	1	2	3	3	3	1	2	2	1	2	1	0	1	0	1	0	4	2	4	2	0	1	0	0	1	2	0	0	0	0	0	0	2	1	1
496	496	1082s	183.232.200.168(???-???)	1	31	3	2	2	6	1	2	1	1	1	1	1	2	2	1	1	2	1	2	2	1	0	0	0	1	0	4	2	5	1	1	0	0	1	2	1	0	0	0	0	0	0	2	2	1
497	497	427s	117.136.106.10(???-???)	1	50	2	3	3	11	1	1	2	1	2	2	2	2	2	1	1	2	2	1	3	1	0	1	0	0	1	5	1	4	2	0	0	1	0	1	2	0	0	0	0	0	0	1	2	1
498	498	660s	39.144.41.112(???-??????)	1	38	3	2	3	8	2	1	2	1	2	1	2	2	4	6	1	1	2	3	3	1	0	0	0	0	0	4	2	5	1	1	0	1	1	2	1	1	1	0	0	0	0	2	2	1
499	499	315s	117.139.252.106(???-???)	1	32	3	2	2	26	2	1	1	2	2	1	2	2	4	2	1	1	1	1	3	1	0	0	0	0	0	5	1	5	1	1	1	1	1	2	1	1	1	0	0	0	0	2	3	1
[truncated: 27 more columns]

## Sheet: Sheet1
TATisvaccine	DPTvaccine	LatentforTAT	HalflifeTAT	ShotsforTAT	Timeforprevention	perforationprevention	pregnanceprevention	fullshotadult	TATTIG	Withoutvaccine	Less3dose	Cleanunlearhistory	pollutedunclear	Cleanin5years	Clearnin10years	Polluted10years	Polluted6years
2	1	3	2	3	1	2	2	1	2	2	1	4	2	1	1	1	3
2	1	2	3	3	1	1	2	2	2	2	2	1	2	1	3	1	4
2	1	2	3	5	1	1	2	2	3	2	2	3	2	4	2	4	1
2	2	3	2	2	1	1	1	1	1	3	3	1	1	1	1	1	1
2	2	2	2	4	1	2	2	1	2	2	2	4	2	2	1	4	4
2	1	2	1	3	1	2	2	1	2	2	2	2	1	1	2	1	4
2	1	2	2	3	1	2	2	1	3	2	2	3	2	4	1	4	1
1	1	2	2	6	1	1	2	1	3	2	2	1	1	1	1	1	1
3	1	2	4	6	1	1	2	1	3	3	3	2	2	5	4	2	4
2	1	2	2	6	1	2	2	1	3	3	2	1	2	1	1	4	4
2	1	2	2	3	1	2	2	1	2	2	3	1	1	2	1	1	1
1	1	2	4	1	1	1	1	1	2	1	1	1	1	1	1	1	1
2	1	2	2	3	1	1	2	1	2	2	2	4	1	4	1	4	4
2	1	2	3	3	1	2	2	1	2	2	2	4	2	4	2	4	4
2	1	2	2	6	1	2	3	3	2	3	3	1	1	1	1	1	1
2	3	2	2	6	1	1	2	1	2	3	3	4	2	2	1	1	1
2	2	2	2	1	1	1	2	2	2	1	1	1	2	4	1	1	1
2	1	2	4	3	1	1	2	2	3	2	2	4	2	1	1	4	4
2	3	4	4	1	1	3	3	1	2	3	3	4	1	1	2	4	5
2	1	2	2	6	1	1	2	2	3	2	2	1	1	2	1	4	1
2	1	2	4	6	1	3	3	3	2	3	3	1	1	1	1	1	1
1	1	2	4	1	1	1	2	1	2	3	3	1	1	1	1	1	1
2	1	2	4	3	1	1	2	2	2	2	2	1	2	4	1	1	4
2	1	2	4	6	1	2	2	1	2	2	2	1	1	1	1	1	1
2	1	1	2	3	1	2	2	1	2	2	2	5	1	4	3	2	1
2	1	1	4	3	1	1	2	2	3	2	2	1	1	1	1	1	1
1	1	3	3	1	2	1	2	1	3	2	2	1	2	2	1	2	1
2	1	2	2	2	1	1	1	2	3	3	3	3	3	4	3	3	3
2	1	2	4	6	1	1	1	2	2	2	2	4	2	2	1	3	1
2	1	2	2	3	1	2	2	1	3	2	2	4	4	2	1	2	4
2	1	2	4	3	1	2	2	1	2	2	2	2	2	4	2	3	4
2	1	2	3	3	1	1	1	2	2	2	2	1	1	1	1	1	1
2	1	2	3	5	1	2	2	2	2	2	2	1	2	4	2	3	1
2	1	2	2	3	1	2	2	1	2	2	2	1	2	4	1	1	4
2	1	2	3	3	1	2	2	1	3	2	2	1	2	4	2	3	1
2	1	2	3	4	1	3	3	3	2	2	3	1	1	1	1	1	1
1	1	2	4	4	1	1	1	1	3	2	2	4	2	4	1	1	4
2	1	2	2	6	1	1	1	1	2	2	2	1	1	1	1	1	1
2	1	3	2	3	1	1	1	1	2	2	2	1	2	3	1	1	1
2	1	2	1	5	1	2	3	1	2	2	2	3	2	4	2	2	2
2	1	2	2	3	1	2	2	1	2	2	2	2	2	4	2	4	4
2	1	2	2	5	1	2	3	2	2	2	2	1	2	4	2	4	4
2	1	2	2	3	1	2	2	1	2	2	2	3	2	4	2	3	4
2	1	2	2	3	1	2	2	1	2	2	2	4	3	2	1	4	1
1	1	2	2	5	1	2	2	3	3	2	2	3	2	2	1	1	4
2	1	2	3	3	1	2	2	1	2	2	2	4	2	4	1	1	4
2	2	1	4	6	1	3	3	3	2	3	3	1	1	1	1	1	1
2	2	2	1	2	1	2	1	2	2	2	2	3	2	3	2	2	3
2	1	2	1	1	1	2	1	1	3	1	2	1	2	1	1	1	1
2	1	4	4	6	1	2	3	2	2	2	2	2	2	2	1	1	5
2	1	2	2	3	1	2	2	1	2	2	2	1	2	4	2	3	4
2	1	2	4	6	1	3	2	1	2	2	3	1	1	1	1	1	1
1	2	2	2	6	1	2	2	1	2	3	2	1	2	4	1	4	1
2	1	3	4	1	1	1	1	2	2	3	3	3	2	1	1	1	1
2	1	2	2	3	1	1	1	1	2	2	2	4	2	3	1	4	4
3	3	4	4	6	1	2	2	1	2	3	3	3	2	1	1	1	1
2	1	2	2	5	1	2	2	1	2	2	2	1	2	1	1	1	1
2	1	3	1	1	1	2	2	1	2	2	2	1	2	3	3	2	2
2	1	4	4	3	1	1	1	1	2	2	2	1	1	4	2	1	4
3	3	2	4	6	1	3	1	3	3	3	3	4	1	1	1	1	1
2	1	2	2	1	1	2	2	1	2	2	2	1	2	2	1	4	4
2	1	2	2	4	1	1	2	1	2	2	2	1	1	1	1	1	1
2	1	1	4	6	1	1	2	1	2	2	2	1	2	2	1	4	4
1	3	3	4	6	1	1	1	1	2	3	2	1	2	1	1	1	4
2	1	2	2	3	2	2	2	1	2	2	1	2	2	4	3	4	2
1	1	2	2	6	1	1	1	3	3	3	3	5	2	2	1	4	4
2	1	1	4	2	1	1	2	2	2	3	3	1	4	1	1	5	5
2	1	2	4	6	1	1	1	3	3	2	2	1	2	1	1	4	4
2	1	2	1	1	1	1	1	1	2	2	2	1	2	1	1	1	1
2	1	2	4	6	1	3	3	3	2	3	3	5	2	1	1	1	1
2	1	2	2	1	1	1	1	1	2	1	1	4	2	4	1	3	1
2	2	2	3	6	1	1	2	1	2	2	3	1	2	5	1	4	5
1	2	3	1	3	1	1	1	1	1	2	2	4	2	5	4	5	4
2	1	3	3	3	1	2	2	1	2	2	2	2	2	4	3	3	2
2	1	2	2	6	1	1	2	1	2	2	2	4	2	4	3	1	4
2	1	2	4	6	1	2	3	3	2	3	3	1	1	1	1	1	1
2	2	2	1	1	1	1	2	1	2	2	1	1	1	1	1	1	1
2	1	3	2	1	1	2	2	1	1	1	2	2	2	3	1	2	4
2	1	2	2	3	1	1	1	1	2	3	3	3	2	4	2	4	2
1	1	2	1	3	1	2	3	1	2	2	2	2	2	1	1	4	4
2	1	2	4	3	1	2	2	2	2	1	3	2	5	5	4	5	5
2	1	2	3	2	1	2	2	1	2	2	2	4	2	1	1	1	4
2	1	2	2	3	1	1	1	2	3	2	3	1	1	5	4	5	5
2	1	2	3	2	1	1	2	1	3	2	2	1	2	1	1	1	1
2	1	2	4	6	1	1	2	3	2	2	2	2	2	5	4	1	4
2	1	2	2	3	1	2	2	1	2	2	2	2	2	4	2	3	2
2	1	2	2	5	1	2	1	2	2	2	2	1	2	1	1	1	4
2	1	2	2	3	1	2	2	1	3	2	2	4	1	4	1	1	1
2	1	2	1	6	1	3	2	1	3	2	2	1	1	1	1	1	1
2	1	2	3	3	1	1	2	1	3	2	2	4	2	2	2	2	4
2	1	2	2	3	1	2	2	1	2	2	2	4	4	4	2	2	2
2	1	2	2	1	1	2	2	1	3	2	2	4	2	4	1	1	4
3	3	2	1	2	1	1	2	2	3	2	2	3	1	2	2	3	1
2	2	2	1	3	1	1	2	1	2	2	2	1	4	2	2	4	4
1	1	2	2	1	1	2	2	1	3	2	2	1	2	2	3	4	4
2	1	2	2	3	1	2	2	1	2	2	2	4	2	4	1	1	4
2	1	1	2	3	1	2	2	1	2	2	2	4	2	4	2	1	4
1	1	2	2	1	1	3	2	2	2	2	2	4	4	4	1	2	1
2	1	2	4	6	1	3	2	2	2	3	3	1	1	1	1	1	1
2	1	2	3	3	1	2	1	1	2	2	2	3	2	4	1	1	4
2	1	2	2	1	1	1	1	1	2	2	1	1	2	4	1	2	4
2	1	2	2	1	1	1	2	2	3	2	2	3	2	4	1	1	1
2	3	1	4	6	1	1	1	2	3	3	3	5	5	2	4	5	5
2	2	2	2	3	1	2	2	1	3	2	2	1	1	1	1	1	1
2	1	2	3	3	1	2	2	1	3	2	2	2	2	4	2	4	4
1	1	2	3	3	1	1	1	2	2	2	2	3	1	4	3	1	1
2	1	2	2	3	1	2	2	1	3	2	2	4	2	1	1	2	3
2	1	2	2	3	1	1	3	1	2	2	2	1	2	1	1	1	1
2	1	2	2	2	1	2	2	1	2	2	2	4	2	2	1	4	4
2	1	3	3	3	1	1	3	1	3	2	2	3	2	1	1	4	4
2	1	2	2	5	1	1	1	1	2	2	2	3	3	4	3	4	4
2	2	3	3	2	1	1	2	1	3	2	2	1	2	1	1	1	1
2	1	3	2	6	1	2	2	1	2	2	2	1	2	2	1	1	1
2	2	2	3	6	1	1	2	1	3	2	2	4	2	3	1	1	4
3	3	2	4	6	1	2	2	1	2	2	2	1	1	1	1	1	1
2	2	2	2	1	1	2	2	1	3	1	1	1	2	4	1	1	1
2	1	3	3	3	1	2	2	1	2	1	2	1	2	1	1	4	4
2	1	2	3	5	1	1	1	2	2	2	1	1	1	1	2	1	1
2	1	2	2	4	1	2	2	1	2	2	1	1	2	4	2	1	4
2	1	4	4	1	1	2	1	2	2	1	1	3	2	2	1	1	1
2	1	2	2	3	1	2	2	1	3	2	2	4	1	4	1	1	4
2	1	1	4	3	1	2	2	1	3	2	1	2	1	2	1	3	1
2	1	2	2	3	1	2	2	1	2	2	2	4	2	4	1	3	4
2	1	2	2	6	1	2	1	3	2	3	3	1	2	1	4	5	5
3	3	2	4	6	1	2	2	3	3	2	3	4	2	3	2	4	2
2	1	2	3	3	1	2	2	1	2	2	2	1	2	4	1	1	4
2	1	2	2	3	1	2	2	1	3	2	2	1	1	2	3	1	1
2	1	3	2	3	1	2	1	1	3	1	1	1	2	4	1	4	4
2	1	2	3	6	1	2	1	3	2	3	2	1	2	1	1	1	4
1	1	3	2	3	1	1	1	2	2	2	2	1	1	1	1	1	1
2	1	2	1	2	1	1	1	1	2	1	2	1	1	1	1	1	1
2	1	2	2	2	1	2	2	2	2	2	2	1	2	4	1	1	4
1	1	1	3	6	1	2	2	1	3	3	3	1	1	1	1	1	1
2	2	3	1	1	1	1	1	2	2	1	1	4	1	1	1	4	1
2	1	2	2	1	1	2	1	2	2	1	1	1	1	1	1	1	1
2	1	2	2	3	1	3	2	2	2	2	2	1	2	4	1	4	4
2	1	2	4	6	1	2	2	1	2	3	3	4	2	2	1	5	1
3	1	4	4	6	1	1	1	3	3	2	3	1	2	5	1	5	5
2	1	2	4	1	1	1	2	2	2	2	3	1	2	5	4	5	5
2	1	2	4	6	1	1	2	1	2	2	2	1	2	4	1	1	1
2	2	2	3	1	1	2	2	1	2	2	2	1	2	1	1	1	4
1	1	2	1	1	1	3	3	3	3	1	1	1	1	1	1	1	1
2	3	2	2	1	1	1	1	2	3	2	2	4	2	2	1	4	4
2	2	2	3	6	1	1	1	1	3	2	2	4	2	5	1	3	1
2	2	2	2	6	1	2	2	1	2	2	1	1	2	2	1	1	1
2	1	2	4	6	1	3	3	1	2	3	3	1	4	4	2	2	5
2	1	2	4	6	1	2	3	1	3	3	3	1	2	1	1	4	4
2	1	2	2	3	1	2	2	1	3	2	1	1	1	1	3	3	1
2	1	3	3	2	1	3	2	1	3	2	2	4	2	3	3	4	4
2	1	3	1	3	1	1	2	2	3	2	2	4	2	2	3	4	4
1	1	1	3	3	1	2	2	1	2	2	2	1	2	2	3	1	1
1	1	3	4	2	1	1	1	1	2	2	2	1	1	3	1	1	1
1	1	3	2	1	1	1	1	3	3	1	1	1	1	1	1	1	1
2	1	2	2	3	1	2	2	1	2	2	2	2	2	4	2	3	2
2	1	4	3	6	1	1	1	2	2	3	3	1	2	2	1	3	3
2	1	2	2	3	1	1	2	1	2	2	2	1	2	4	3	2	4
2	1	3	4	1	1	2	3	1	3	1	3	1	2	1	1	1	1
2	1	2	4	1	1	1	1	1	2	2	2	1	2	3	1	1	1
1	1	2	1	6	1	1	1	3	2	2	2	1	2	2	1	1	4
2	1	4	4	6	1	3	3	1	3	3	3	1	2	5	4	5	5
2	1	2	2	3	1	2	2	1	2	2	2	4	2	4	3	3	4
2	1	3	2	6	1	1	2	1	2	3	3	3	1	4	4	1	1
2	1	2	1	3	1	1	2	1	2	2	2	1	2	4	2	3	2
2	1	2	1	2	1	1	2	1	2	2	2	4	2	4	2	2	4
1	1	2	3	1	1	2	2	1	2	2	3	1	1	1	1	1	1
2	1	3	3	6	1	1	1	1	2	1	1	1	1	3	1	4	4
2	2	2	2	1	1	2	2	1	1	2	2	1	2	1	1	1	4
1	3	1	3	1	1	1	1	2	1	3	3	1	1	5	4	5	5
2	1	2	3	1	1	2	2	1	2	1	1	1	2	3	1	1	4
1	1	2	2	3	1	2	2	1	3	2	2	2	2	3	3	2	4
2	3	4	4	6	1	3	3	2	2	3	3	1	1	5	4	5	5
2	1	2	2	4	1	2	1	1	3	2	2	3	2	4	1	1	4
2	1	2	1	3	1	2	2	1	2	2	2	4	2	3	2	2	2
2	1	2	4	6	1	1	3	3	3	3	3	5	5	5	4	5	5
2	1	2	2	3	1	2	3	2	3	2	2	1	1	1	1	1	1
2	1	2	2	3	1	2	2	1	2	2	2	2	2	4	2	3	2
2	1	2	4	6	1	1	1	1	2	2	2	1	2	5	4	5	5
1	3	2	4	5	1	1	2	1	3	2	2	4	2	5	3	4	1
2	1	2	1	3	1	1	1	2	2	1	1	1	1	1	3	4	1
1	2	2	3	3	1	2	2	1	2	2	2	1	2	1	1	1	1
2	1	3	2	2	1	1	1	1	2	2	2	1	2	1	1	1	4
2	1	2	4	4	1	2	1	1	2	2	2	1	1	1	1	1	1
2	1	1	1	2	1	2	3	1	2	2	3	1	1	4	3	3	1
2	1	4	4	6	1	1	2	1	2	2	2	1	2	1	1	1	1
2	1	2	2	2	1	1	1	2	2	2	1	1	1	3	1	4	1
2	1	3	4	6	1	3	3	3	1	3	3	4	3	4	3	4	4
2	1	2	3	3	1	1	1	2	3	2	1	1	1	1	1	1	1
2	1	2	2	6	1	1	1	3	2	3	3	1	2	4	2	1	4
1	1	2	4	1	1	2	1	1	2	3	2	1	1	1	1	1	1
2	1	3	4	4	1	2	2	1	3	2	2	4	2	4	1	1	4
1	1	2	2	3	1	2	2	1	1	2	2	1	2	2	1	1	4
2	1	2	2	3	1	2	2	1	3	2	2	1	2	4	1	4	4
2	1	2	2	1	1	1	1	1	2	3	2	1	2	4	2	1	4
1	1	3	4	6	1	1	2	3	2	2	2	1	2	2	1	1	1
2	1	2	3	3	1	2	2	1	2	2	2	1	2	4	2	1	4
2	1	4	4	6	1	1	1	2	2	2	3	1	2	4	4	5	5
1	2	2	4	2	1	2	1	1	2	2	2	1	2	2	1	4	4
3	1	2	3	6	1	1	2	1	2	3	3	1	1	1	1	1	1
2	1	3	2	1	1	2	2	1	2	2	2	1	1	1	1	2	1
1	1	3	3	6	1	1	1	2	3	1	1	4	1	2	1	2	5
2	1	2	2	1	1	1	1	1	2	2	2	1	2	4	1	1	4
2	1	2	2	3	1	1	1	1	2	2	2	1	1	1	1	1	1
2	1	2	2	1	1	2	1	1	2	2	1	4	2	4	2	2	2
2	1	2	2	6	1	2	2	1	2	2	2	1	2	1	1	1	4
3	3	2	4	3	1	1	2	2	3	2	3	1	1	2	1	1	1
2	1	2	4	1	1	2	2	1	3	2	2	1	2	1	1	1	1
2	1	2	3	4	1	2	2	1	2	2	2	2	2	4	2	1	4
2	1	4	4	6	1	1	2	1	2	2	2	1	2	1	1	3	4
2	1	2	3	3	1	2	2	1	2	2	2	4	2	1	1	4	4
2	1	2	2	3	1	2	2	1	2	2	2	2	2	4	2	2	2
1	1	1	1	2	1	2	2	1	2	2	2	1	1	1	3	1	1
2	1	2	2	3	2	2	3	1	2	2	2	2	2	1	1	4	4
2	1	2	2	3	1	2	2	2	3	2	1	1	2	2	1	3	1
2	1	2	2	3	1	2	2	1	2	2	2	4	2	4	3	3	2
2	1	2	1	6	1	1	1	3	3	3	3	1	1	1	1	1	1
2	1	4	3	6	1	1	1	1	3	3	3	3	1	3	2	5	5
1	1	2	2	1	1	1	1	2	3	3	3	1	1	1	1	1	1
2	1	2	4	5	1	2	2	3	3	2	2	1	2	5	1	1	4
2	1	3	2	3	1	1	2	2	3	2	2	4	2	4	3	3	3
1	1	2	1	1	1	1	1	1	3	3	3	4	1	1	1	1	1
2	1	3	1	3	1	1	1	1	2	1	2	1	3	2	2	4	4
2	1	1	4	4	1	1	1	2	2	2	2	4	2	4	2	1	4
1	1	2	1	1	1	2	2	1	1	2	2	2	1	1	1	1	1
2	1	2	3	3	1	2	2	1	2	2	2	3	2	4	2	4	1
2	2	2	1	1	1	1	2	2	1	2	2	1	2	2	1	1	4
2	1	2	4	3	1	2	2	1	2	2	2	1	1	4	2	4	1
2	2	1	1	3	1	2	2	1	2	2	2	4	2	3	2	1	1
2	1	2	2	6	1	3	1	1	2	2	2	1	2	1	3	4	4
2	1	2	2	3	1	2	2	1	3	2	2	1	2	1	1	1	2
2	1	2	3	1	1	2	1	3	2	2	1	1	1	1	1	1	1
2	1	2	2	6	1	2	3	1	2	2	3	1	2	4	1	1	4
2	1	2	2	3	2	2	2	1	2	2	2	2	2	4	2	4	4
2	1	2	1	3	1	2	2	1	3	2	2	4	1	1	1	1	1
1	3	2	4	6	1	3	1	1	1	3	2	1	2	1	1	1	1
2	1	2	2	6	1	1	1	1	3	2	3	1	1	4	1	5	5
2	1	2	3	1	1	1	2	1	2	2	2	1	1	1	1	1	1
2	1	2	2	3	1	1	1	2	2	2	2	1	2	4	1	3	4
2	1	2	2	1	1	2	2	1	2	2	2	1	2	4	2	2	4
2	1	3	4	6	2	1	1	1	2	2	2	4	2	1	1	1	1
2	1	1	1	5	1	2	1	2	2	2	2	1	2	2	1	1	1
2	2	2	4	1	1	2	2	1	2	2	2	4	2	2	3	4	4
2	1	2	3	5	1	1	1	1	2	2	2	4	2	1	2	1	4
2	1	3	4	1	1	3	3	3	3	2	2	3	1	2	4	5	5
2	1	2	4	3	1	1	2	1	2	2	2	1	2	1	1	1	4
3	3	2	4	6	1	1	1	2	3	2	2	1	2	1	1	1	2
2	1	2	2	3	1	2	2	1	2	2	2	1	1	1	1	1	1
2	1	3	3	5	1	2	3	2	2	2	2	2	2	4	2	3	2
1	1	1	3	1	1	2	1	3	1	1	1	2	2	1	2	1	5
2	1	2	2	3	1	2	2	1	3	2	1	1	2	4	1	4	4
2	1	2	4	6	1	1	2	1	2	2	1	2	2	1	2	2	2
2	1	1	2	6	1	2	2	1	2	2	3	1	1	1	1	1	1
2	1	2	2	3	1	1	2	1	2	2	2	3	2	1	1	1	4
2	2	2	3	1	1	1	1	2	2	2	2	1	2	1	1	4	4
2	1	2	2	3	1	2	2	2	3	2	2	4	2	2	1	4	4
2	2	2	1	3	1	1	1	2	3	2	2	4	2	2	1	1	1
2	1	2	4	6	1	1	1	1	2	3	2	1	2	1	1	1	1
1	1	2	4	3	1	1	3	1	2	1	1	1	1	1	1	1	1
2	1	1	4	6	1	1	1	2	3	2	2	4	4	4	1	4	4
2	1	4	4	1	1	1	1	2	2	1	1	1	2	1	1	1	1
2	1	2	2	6	1	2	2	1	2	2	2	1	2	1	1	4	4
2	1	3	4	6	1	2	3	1	2	2	2	4	2	3	2	1	1
2	1	2	2	1	1	1	1	1	3	2	3	1	2	1	1	1	1
1	1	2	2	6	1	3	2	1	3	3	3	1	2	3	1	3	4
2	1	2	3	1	1	2	2	2	2	1	2	2	2	2	1	2	1
2	2	2	2	1	1	1	1	2	3	1	1	1	2	2	1	1	1
2	2	2	2	6	1	1	1	3	3	3	3	4	1	1	1	1	1
2	1	3	2	1	1	1	1	1	2	2	2	1	2	1	1	2	5
2	1	2	4	6	1	1	1	1	3	3	3	3	2	4	3	4	4
2	1	2	4	6	1	3	3	3	3	3	3	5	5	5	4	5	5
2	1	3	4	6	1	2	3	3	3	3	2	4	2	2	2	2	2
1	1	3	4	1	1	1	1	3	2	2	2	1	2	1	1	1	4
2	1	2	4	6	1	3	1	1	2	1	1	1	1	1	1	1	1
2	1	3	2	1	1	1	1	2	2	3	3	5	5	5	4	5	5
1	2	2	2	3	1	2	3	1	2	2	1	1	2	3	1	4	5
2	1	2	2	3	1	1	1	3	2	2	2	1	2	1	1	1	1
2	1	3	3	6	1	3	3	3	2	3	3	1	2	5	4	5	5
2	1	3	4	6	1	1	1	2	2	2	2	1	1	1	3	1	1
2	1	2	3	3	1	1	1	1	3	2	2	3	1	4	2	2	1
3	3	2	2	5	1	3	3	3	2	3	3	5	5	5	4	5	5
2	1	2	2	3	1	2	2	2	2	2	2	2	2	4	2	3	4
2	1	2	2	1	1	1	1	2	2	2	3	1	2	1	1	1	2
2	2	2	3	3	1	1	2	1	2	1	1	1	1	1	1	1	1
1	1	1	1	1	1	3	1	3	3	1	3	1	2	1	1	1	4
2	3	2	4	6	1	1	1	1	2	3	3	1	1	1	1	1	1
2	1	2	3	6	1	2	2	1	2	2	2	4	2	2	1	4	4
2	1	3	3	1	1	2	2	2	2	2	2	2	2	1	1	4	4
2	1	2	2	3	1	2	2	1	2	2	2	2	2	4	2	1	4
1	1	2	2	1	1	2	2	1	2	2	2	1	2	1	1	1	1
2	1	1	1	6	1	1	1	2	3	1	1	1	1	1	1	1	1
2	2	2	2	1	1	1	1	2	3	1	1	1	2	1	1	4	4
2	1	1	2	1	1	2	2	1	2	2	2	4	2	2	1	1	1
2	1	2	3	6	1	3	2	1	3	3	3	1	2	2	1	1	1
2	2	2	3	3	1	1	2	1	3	2	2	1	2	3	1	1	4
2	1	2	2	1	1	1	1	1	2	1	1	4	2	2	1	1	1
2	1	2	2	3	1	1	2	2	3	2	2	1	2	2	1	4	4
1	2	2	2	2	1	2	2	1	2	2	2	2	2	4	2	2	4
2	2	2	3	1	1	1	2	2	2	3	2	1	1	4	3	1	1
2	2	3	2	1	1	1	2	1	3	3	3	3	1	5	4	5	5
2	1	1	4	1	1	1	2	3	2	2	2	1	1	1	1	1	1
2	1	2	2	3	1	1	2	1	2	2	2	2	2	3	2	2	4
1	2	1	3	1	1	1	1	1	2	1	2	1	1	4	3	3	3
2	1	2	1	1	1	1	1	2	2	3	3	1	1	4	4	2	4
2	1	2	2	3	1	2	2	2	2	2	2	4	2	4	2	3	2
2	1	2	2	1	1	3	2	1	2	3	2	1	1	3	1	1	1
2	2	2	2	1	1	2	2	1	2	2	2	1	1	1	1	1	1
2	1	2	2	3	1	2	2	1	2	2	2	2	2	4	2	2	4
1	1	2	2	6	1	2	2	1	2	2	2	1	2	1	1	4	4
2	1	2	2	1	1	1	1	1	2	2	2	1	2	3	1	2	4
3	1	3	2	6	1	2	2	2	2	2	1	1	2	1	1	4	4
2	1	3	2	1	1	1	1	1	2	1	1	4	2	2	2	4	3
2	1	2	2	3	1	2	2	1	2	2	2	1	1	4	2	1	4
2	2	2	3	6	1	2	2	1	2	2	2	4	2	4	3	2	1
1	1	2	2	6	1	1	2	1	3	2	2	1	2	1	1	1	1
2	2	2	2	3	2	2	2	1	2	1	2	4	2	3	1	1	1
2	1	3	4	2	1	2	2	1	2	2	3	4	2	2	4	4	4
2	1	2	4	6	1	2	2	3	2	3	3	5	2	5	4	5	5
2	2	3	2	4	1	2	2	1	2	1	2	2	2	2	3	4	3
2	2	2	1	5	1	1	2	2	2	2	2	1	1	1	1	1	1
2	1	4	4	6	1	2	2	1	2	3	3	1	1	4	3	1	1
2	1	1	2	5	1	2	2	1	2	2	2	1	2	1	1	4	4
2	1	2	4	3	1	2	2	1	2	2	2	1	1	4	1	2	1
2	1	1	3	3	1	2	2	1	2	2	2	1	2	1	1	1	1
2	1	2	1	3	1	1	2	1	2	2	2	4	2	4	1	3	4
2	1	2	4	6	1	3	3	1	2	2	2	4	2	1	1	1	1
1	2	2	4	6	1	3	3	1	3	2	1	3	1	4	3	4	1
1	2	2	2	6	1	1	1	2	2	2	2	4	2	2	1	2	1
2	1	2	3	3	1	2	2	1	2	2	2	1	2	4	1	1	1
2	1	2	2	4	1	1	3	1	2	2	2	3	2	4	2	3	2
2	1	2	2	3	1	2	2	1	2	2	2	4	2	1	2	1	4
2	1	2	2	6	1	2	2	2	3	2	2	1	1	1	1	1	1
1	1	2	3	1	1	2	2	1	3	2	2	1	2	4	1	4	1
2	1	2	2	2	1	2	2	1	3	2	2	3	2	3	2	1	4
2	1	2	3	6	1	1	2	1	2	2	2	1	1	1	1	1	1
2	2	2	3	3	1	2	2	1	3	2	2	4	1	1	1	1	1
3	3	2	4	6	1	2	2	1	3	2	1	1	2	2	1	1	4
2	2	4	4	1	1	1	1	1	3	1	1	1	2	1	1	1	1
1	3	2	2	3	1	2	2	1	2	2	2	4	2	3	1	4	4
2	1	2	2	6	1	2	1	2	2	3	3	1	1	2	1	1	4
2	1	2	2	3	1	1	1	1	2	2	2	3	2	4	1	1	4
2	1	2	2	1	1	1	1	2	2	2	2	1	2	1	1	4	4
2	1	2	4	3	1	1	1	1	2	2	1	1	2	4	1	1	1
2	1	1	2	1	1	2	2	1	2	2	1	1	2	4	2	4	4
2	1	4	4	6	1	1	1	1	2	1	2	1	2	4	1	1	1
2	1	2	2	3	1	2	2	1	3	2	2	1	2	1	2	4	4
2	3	2	2	6	1	1	2	1	2	2	2	1	1	1	1	1	1
2	2	2	2	2	1	1	1	1	2	2	3	1	2	4	1	1	4
2	1	2	2	1	1	1	1	1	2	2	2	2	1	3	3	1	1
2	2	2	2	3	1	1	1	1	1	2	2	4	2	2	1	4	4
2	1	3	2	1	1	1	2	1	2	2	2	4	2	4	2	1	4
2	2	2	2	1	1	2	2	2	2	2	2	1	2	2	1	1	1
2	1	2	2	3	1	3	2	3	2	3	3	1	1	1	1	4	4
2	1	2	2	3	1	2	1	1	2	2	2	4	1	1	2	1	1
2	1	2	3	3	2	2	2	1	2	2	1	2	2	4	2	4	4
1	1	3	1	1	1	2	2	2	3	1	1	1	2	2	1	1	1
2	1	2	2	1	1	2	2	1	2	2	2	4	2	1	1	4	4
2	2	3	4	6	1	2	3	2	2	1	3	1	2	2	1	1	1
2	1	2	2	1	1	2	2	1	3	2	3	1	2	1	1	1	1
2	1	2	2	4	1	2	2	2	2	2	2	1	2	1	1	1	1
2	2	1	2	1	1	2	3	3	3	2	2	4	2	2	1	4	4
2	2	1	4	1	1	1	3	2	2	2	3	1	1	2	4	5	5
2	1	2	2	3	1	2	2	1	2	2	1	4	2	2	1	4	4
2	1	2	2	4	1	2	3	1	3	2	2	4	2	1	1	2	4
2	1	3	4	6	1	3	2	2	2	3	3	1	4	4	2	2	2
1	1	2	3	3	2	2	2	1	2	2	2	2	2	3	2	4	4
2	1	2	2	3	1	2	2	1	2	2	2	1	1	1	1	1	1
2	1	1	2	2	1	2	2	3	2	3	2	1	2	4	1	1	4
1	1	2	2	2	1	1	1	1	2	2	2	3	1	1	1	4	4
2	1	1	2	1	1	2	2	1	2	2	2	1	1	4	1	2	1
1	1	2	2	3	1	2	2	1	2	2	2	3	2	4	3	4	4
2	1	2	3	3	1	1	1	1	3	2	2	4	2	4	3	3	2
2	2	3	3	5	1	1	2	2	2	2	2	2	2	2	2	2	3
2	1	2	1	6	1	2	2	1	2	3	3	1	1	1	1	1	1
1	1	3	2	1	1	1	1	2	1	1	2	2	2	2	3	3	3
2	3	3	2	6	1	1	2	1	2	2	1	4	2	3	3	4	1
1	1	2	1	6	1	1	2	2	2	2	2	1	2	1	3	1	4
2	1	2	2	2	1	2	2	1	2	2	1	2	2	4	1	2	4
2	1	1	3	3	1	2	2	1	2	2	2	3	2	4	2	1	4
2	1	2	1	1	1	1	3	3	2	3	3	1	2	1	1	1	4
2	3	2	4	1	1	1	2	1	2	2	2	1	2	2	1	2	1
2	1	2	4	2	1	1	1	1	1	2	3	1	1	4	1	3	1
2	1	2	2	6	1	1	1	1	2	2	2	1	2	4	2	4	4
3	2	3	1	5	1	3	2	1	2	2	2	2	2	4	1	4	1
2	2	2	3	3	1	1	2	1	3	2	2	1	2	1	1	4	4
3	3	2	4	6	1	2	2	1	3	3	3	1	1	5	4	1	5
2	1	4	4	6	1	1	1	2	2	3	3	3	1	1	1	1	1
2	2	4	4	1	1	3	1	1	2	1	1	1	4	3	1	4	4
2	3	2	2	2	1	2	2	1	2	1	2	2	1	2	3	4	1
1	1	4	4	6	1	3	1	3	3	1	1	1	1	1	1	1	1
2	1	2	1	6	1	1	1	3	3	2	2	1	1	2	1	1	1
2	1	2	2	1	1	2	2	1	3	2	2	1	2	2	1	1	4
2	2	3	2	1	1	1	1	1	2	2	2	1	1	1	1	1	1
2	1	2	4	1	1	3	3	3	3	3	3	1	1	1	1	1	1
2	1	2	2	3	1	1	2	2	2	2	2	1	2	1	1	4	4
1	1	2	3	1	1	3	2	1	2	2	2	1	2	4	1	1	4
2	1	2	2	6	1	3	3	3	3	3	3	1	2	1	1	1	1
2	1	2	1	6	1	1	1	1	3	1	1	3	2	4	1	4	4
2	2	3	4	1	1	3	3	3	3	3	3	3	2	4	3	2	2
1	2	3	3	1	1	1	2	1	2	2	2	3	2	3	1	1	1
1	2	3	2	2	1	1	2	2	3	3	3	1	1	1	1	1	1
2	2	3	2	6	1	1	1	3	3	2	2	4	2	2	3	4	4
2	1	3	1	1	1	1	1	1	2	2	2	1	2	1	1	4	4
2	1	2	4	3	1	2	2	2	3	2	2	1	1	1	1	1	1
2	1	2	2	5	1	2	2	2	2	2	2	1	2	2	1	1	1
2	1	2	3	2	1	2	2	2	2	2	2	1	2	2	1	4	4
1	1	3	1	1	1	1	2	2	3	1	1	1	4	1	1	1	1
2	2	2	2	3	1	2	2	1	2	2	2	1	2	4	1	1	4
2	1	2	2	3	2	2	2	1	3	2	2	4	2	4	3	3	2
1	1	2	2	3	1	2	2	1	3	2	1	1	2	1	2	4	4
1	2	2	4	6	1	1	1	1	2	2	1	1	1	1	1	1	1
2	1	2	4	4	1	2	2	1	3	2	2	1	2	4	1	1	4
2	1	2	4	6	1	3	2	1	3	2	3	1	2	1	1	5	1
2	1	1	2	3	1	2	2	1	2	2	2	2	1	1	1	1	1
2	1	2	2	3	1	2	2	1	2	2	2	3	2	4	2	1	4
1	1	2	2	1	1	1	2	2	2	2	2	4	2	4	1	4	4
2	3	2	2	3	1	1	2	2	2	2	2	1	2	3	3	1	2
2	1	3	1	3	1	2	2	2	2	2	2	2	4	4	2	2	4
2	1	2	4	3	1	1	1	2	3	2	2	1	2	1	1	1	4
2	1	2	2	6	1	1	1	3	3	3	3	5	2	5	1	1	4
1	1	2	2	6	1	1	1	1	3	1	1	2	4	4	1	1	1
2	1	2	2	3	1	1	1	1	2	2	2	1	2	2	1	4	1
2	1	2	4	3	1	1	1	1	2	2	1	1	2	1	2	1	4
2	1	3	4	1	1	3	2	1	2	2	2	1	1	4	1	5	1
2	1	2	2	3	1	2	2	2	2	2	2	4	2	2	1	1	1
2	1	1	4	1	1	1	2	2	2	2	2	1	1	1	1	1	1
2	1	2	2	1	1	1	1	1	2	3	2	1	1	1	1	1	1
2	2	3	3	1	1	1	3	3	2	2	2	4	1	3	1	1	4
1	1	2	1	3	1	2	2	1	2	2	2	2	2	4	2	2	4
2	1	2	3	3	1	2	2	2	2	2	2	1	2	4	2	3	2
2	1	1	4	3	1	2	2	1	2	2	1	1	2	4	2	4	4
2	1	2	2	1	1	3	2	1	3	1	1	1	4	4	1	1	4
1	1	2	3	5	1	1	2	2	3	2	2	1	2	4	3	3	4
2	1	2	4	6	1	3	2	1	2	2	2	4	2	2	1	4	1
1	2	4	1	1	1	1	2	1	3	2	3	1	1	2	1	1	1
1	1	2	2	4	1	1	1	1	2	2	1	1	2	1	3	4	4
2	1	2	4	6	1	1	1	1	3	3	3	1	2	1	2	4	4
2	1	2	3	1	1	2	2	1	2	2	2	1	2	4	1	1	4
2	1	2	2	3	1	2	2	1	2	2	2	1	1	4	1	1	1
2	1	3	3	3	1	2	2	1	3	2	2	2	1	1	2	1	1
2	1	3	4	6	1	1	1	1	3	2	3	1	2	2	1	4	4
2	1	1	1	1	1	1	2	1	2	1	2	1	2	2	1	1	4
2	1	2	2	3	1	3	2	1	1	2	2	4	2	2	1	4	1
2	1	1	3	1	1	2	2	1	2	2	2	2	2	4	2	3	4
2	1	2	2	2	1	1	2	1	3	2	3	3	1	4	1	1	4
2	1	2	3	1	1	1	1	2	2	2	2	2	1	1	3	4	4
1	1	2	2	3	1	2	2	1	3	2	2	4	2	4	2	4	4
2	3	2	2	1	1	1	1	3	2	1	3	5	5	5	1	1	1
2	1	2	3	3	1	2	2	1	2	2	3	1	1	2	4	4	5
2	1	4	4	6	1	1	1	1	2	2	3	4	1	1	1	1	4
1	1	3	4	6	1	2	1	2	3	2	1	1	1	1	1	1	1
2	2	2	3	2	1	2	2	1	2	2	2	1	2	3	3	4	4
3	1	1	4	6	1	1	1	2	2	3	3	1	1	4	4	5	5
2	2	2	4	5	1	1	1	2	2	2	2	5	5	5	4	5	5
2	1	2	2	6	1	2	2	2	2	3	2	1	1	4	2	4	2
2	1	2	4	6	1	3	2	3	2	3	3	1	2	1	1	4	1
2	2	2	2	6	1	1	1	1	3	2	2	2	2	4	2	1	3
2	1	2	2	6	1	1	2	1	2	3	3	1	1	5	4	5	5
2	1	2	3	1	1	1	1	2	2	1	1	1	1	1	1	1	1
2	1	2	1	6	1	2	2	1	2	2	2	1	2	1	1	1	4
1	1	2	4	1	1	1	1	1	3	3	2	1	2	4	1	3	4
2	1	2	4	6	1	1	1	2	2	2	2	1	2	2	1	1	2
2	1	3	2	3	1	2	2	2	2	2	2	1	2	4	2	4	4
2	2	2	2	6	1	1	1	2	3	2	2	1	2	2	2	2	4
3	3	1	4	6	1	3	3	3	2	2	3	4	2	5	4	5	5
2	1	1	4	1	1	1	1	1	2	3	2	2	2	1	3	4	4
1	2	2	2	1	1	2	2	2	2	2	2	4	2	1	1	1	4
2	1	2	4	5	1	1	2	1	2	2	2	1	2	4	1	4	4
1	2	2	3	4	1	2	2	1	3	2	2	3	2	4	2	4	1
2	1	2	2	6	1	2	2	1	2	2	3	3	1	5	4	5	5
3	3	4	4	1	1	1	1	3	1	3	3	5	4	5	4	5	5
2	1	2	4	6	1	1	1	3	2	3	3	5	5	5	1	1	4
1	1	2	1	4	1	2	2	1	3	2	2	1	1	1	1	1	1
2	1	3	2	3	1	1	3	3	2	2	2	1	2	1	1	1	1
2	1	2	3	6	1	1	1	1	3	2	2	1	2	1	1	1	4
2	1	3	4	6	1	1	1	2	2	3	3	5	5	5	4	4	1
2	1	2	3	6	1	2	2	2	2	3	3	1	1	1	1	1	1
2	1	1	2	3	1	2	2	1	3	2	2	1	2	1	1	4	4
1	1	1	4	1	1	3	2	2	3	3	3	1	1	5	4	5	1
2	1	2	2	3	1	3	1	1	2	2	2	1	2	2	3	2	1
2	1	2	4	3	1	1	3	1	3	3	3	1	2	1	1	1	4
2	1	1	3	6	1	1	2	3	3	2	2	2	2	2	1	4	4
2	1	2	1	6	1	1	3	1	2	1	1	1	2	1	1	4	4
2	1	2	2	6	1	1	2	1	2	3	3	1	2	2	4	5	5
2	1	2	4	6	1	1	1	1	3	2	1	1	2	1	1	1	1
1	2	2	2	4	1	3	3	1	3	3	3	5	5	3	2	4	4
1	2	2	2	1	1	1	1	2	2	1	2	4	2	2	1	1	1
2	3	3	1	1	1	1	1	2	2	1	1	1	4	1	1	1	2
2	1	2	2	1	1	1	1	2	2	2	2	1	2	1	2	2	4
1	1	2	2	6	1	3	2	2	3	2	2	1	2	4	1	1	1
2	1	2	1	3	1	3	3	1	3	1	2	2	2	2	1	1	4
2	2	2	4	5	1	1	1	1	2	2	2	1	2	3	2	1	1
3	1	4	4	3	1	3	3	1	2	3	3	1	2	1	1	2	2
3	3	2	2	6	1	1	3	2	3	1	3	1	2	2	1	1	1
2	3	4	4	6	1	1	2	1	3	2	3	3	1	1	1	1	1
1	1	2	3	3	1	1	1	1	3	2	2	1	1	1	1	1	1
2	1	3	3	3	1	2	2	1	2	2	1	1	2	4	3	2	1
1	1	2	2	1	1	2	1	2	2	2	2	1	1	1	1	1	1
2	2	2	2	1	1	2	2	1	3	1	2	1	1	3	1	4	4
2	1	2	4	6	1	1	2	3	3	2	2	1	2	5	1	1	4
2	1	2	4	2	1	1	1	1	3	2	3	1	1	1	1	1	1
